# Supplementary material for: Transmembrane Helices Are an Overlooked Source of Major Histocompatibility Complex Class I Epitopes
Source: Front Immunol. 2017 Sep 11;8:1118. doi: 10.3389/fimmu.2017.01118 (PMC5604083; doi:10.3389/fimmu.2017.01118)
Supplement: Supplementary file 2 [file data_sheet_2.zip.part]

Archive with 52 entries (41 files):
- rcode/
- rcode/binding-predictions/
- __MACOSX/
- __MACOSX/rcode/
- __MACOSX/rcode/._binding-predictions
- rcode/calculate-overlap-controls.R
- __MACOSX/rcode/._calculate-overlap-controls.R
- rcode/calculate-overlap.R
- __MACOSX/rcode/._calculate-overlap.R
- rcode/correlate-to-hydrophobicity.R
- __MACOSX/rcode/._correlate-to-hydrophobicity.R
- rcode/data/
- rcode/data/kyte.doolittle.scale.Rdata
- __MACOSX/rcode/data/
- __MACOSX/rcode/data/._kyte.doolittle.scale.Rdata
- rcode/data/non-TMH-Bcell-elution.txt
- __MACOSX/rcode/data/._non-TMH-Bcell-elution.txt
- rcode/data/TMH-Bcell-elution.txt
- __MACOSX/rcode/data/._TMH-Bcell-elution.txt
- __MACOSX/rcode/._data
- rcode/get-protein-lengths.R
- __MACOSX/rcode/._get-protein-lengths.R
- rcode/hydrophobe-controls.R
- __MACOSX/rcode/._hydrophobe-controls.R
- rcode/hydrophobicity-distribution-elution-data.R
- __MACOSX/rcode/._hydrophobicity-distribution-elution-data.R
- rcode/hydrophobicity-distribution.R
- __MACOSX/rcode/._hydrophobicity-distribution.R
- rcode/LICENSE.txt
- __MACOSX/rcode/._LICENSE.txt
- rcode/Makefile
- __MACOSX/rcode/._Makefile
- rcode/plots/
- __MACOSX/rcode/._plots
- rcode/predict-binders.R
- __MACOSX/rcode/._predict-binders.R
- rcode/prepare-data.R
- __MACOSX/rcode/._prepare-data.R
- rcode/proteome/
- __MACOSX/rcode/._proteome
- rcode/README.txt
- __MACOSX/rcode/._README.txt
- rcode/tmh-predictions/
- rcode/tmh-predictions/trans-membrane-analysis-shortened.txt
- __MACOSX/rcode/tmh-predictions/
- __MACOSX/rcode/tmh-predictions/._trans-membrane-analysis-shortened.txt
- __MACOSX/rcode/._tmh-predictions
- rcode/tools.R
- __MACOSX/rcode/._tools.R
- rcode/work/
- __MACOSX/rcode/._work
- __MACOSX/._rcode
