# Supplementary material for: Transmembrane Helices Are an Overlooked Source of Major Histocompatibility Complex Class I Epitopes
Source: Front Immunol. 2017 Sep 11;8:1118. doi: 10.3389/fimmu.2017.01118 (PMC5604083; doi:10.3389/fimmu.2017.01118)
Supplement: Supplementary file 2 [file data_sheet_2.zip.part › rcode/calculate-overlap.R]

# Determines the overlap of predicted HLA binders with transmembrane
# helices for all HLA supertypes.

load("work/tmh.9mers.Rdata")
pldf <- read.table( "work/protein-lengths.txt", row.names=1 )
pl <- pldf[,1]
names(pl) <- rownames(pldf)

ninemers.in.tmhs <- sapply( tmh.9mers, length )
ninemers.total <- pl-8
ninemers.total[ninemers.total < 0] <- 0

perc.binders <- function( mhc = "A01-01" ){
	library(data.table)
	d <- fread(paste0("binding-predictions/HLA-",mhc,".txt"), data.table=FALSE)[,c(1,3)]
	colnames(d) <- c("protein", "start") 
	d <- unstack( d, start ~ protein )
	binders.in.tmhs <- sapply( names(d), 
		function(p) length( intersect( d[[p]], tmh.9mers[[p]] ) ) )
	c( sum( binders.in.tmhs ), sum( sapply( d, length ) ) )
}


hlas <-  c(
	"A01-01","A02-01",
	"A03-01","A24-02","A26-01",
	"B07-02","B08-01","B15-01","B18-01",
	"B27-05","B39-01","B40-02","B58-01"
	)

r <- sapply( hlas, 
	perc.binders )

pdf("plots/figure-1-a.pdf",width=4,height=4,useDingbats=FALSE)

par( mar=c(6,5,.2,.2) ) 

barplot( 100* r[1,] / r[2,], xlab="", 
	ylab="% epitopes overlapping\nwith transmembrane helix", border=NA, las=2 )

mtext( "HLA haplotype", 1, line=4.5 )

pbin <- sum( ninemers.in.tmhs) / sum(ninemers.total)

ci <- ( binom.test( round(0.02*sum(ninemers.in.tmhs)), round(0.02*sum(ninemers.total)), p=pbin, 
	conf.level=0.999  ) )$conf

abline( h=100*ci[1], col=2 )
abline( h=100*ci[2], col=2 )

dev.off()

save( r, file="work/tmh-overlapping-binders.Rdata" )

for( h in hlas ){
	cat( h, "\t", binom.test( r[1,h], r[2,h], p=pbin )$p.value," \n" )	
}
