# Supplementary material for: Transmembrane Helices Are an Overlooked Source of Major Histocompatibility Complex Class I Epitopes
Source: Front Immunol. 2017 Sep 11;8:1118. doi: 10.3389/fimmu.2017.01118 (PMC5604083; doi:10.3389/fimmu.2017.01118)
Supplement: Supplementary file 2 [file data_sheet_2.zip.part › rcode/data/non-TMH-Bcell-elution.txt]

AVQGDVGSFVLK
YVYDKDIEQI
ASFVPKPGSLK
RENLEEEAIIM
LEMTPELGHVY
LEMTPELGHVY
ATMQSKLIQK
TEANVVRKF
RPFERTITM
RPFERTITM
RLYPELSQY
STGHVGFIFK
FIQTRGGTF
AEMDSQFDSTTGF
NPRVKAAAL
SPAFHLQL
NPRVKAAAL
EEELERTIHSY
KIIAFVLEGK
KIIAFVLEGK
DPAAIIHDF
KIKPVSLTF
VPNQKRLTLL
KVQEMNYIQK
RQHQAQIDQY
TLDGSLHAV
TLDGSLHAV
YPFPKETEA
SIDFPLTKV
KSIDFPLTK
FVIEEKHGF
FPLTKVYVV
VTDGPGNYKY
RLTDYISKV
RLTDYISKV
RLTDYISKV
GPDAAGPDAAGPLLPGRP
APFIRNIIM
FEDENGQRW
GMAERIPEL
LPIEAPIRM
IVLELIPLK
IVLELIPLK
FTATRPGVY
VVFSGKAYSPK
VVFSGKAYSPK
VVFSGKAYSPK
QVVFSGKAY
QVVFSGKAY
VVFSGKAYSPK
FVNEESTIPRSPTVV
SLAKADAAPDEKVLDSGF
EEAEMAYKDF
LVENPGGYVAYSKAAT
NPGGYVAYSKAATVTGKL
PGGYVAYSKAATVTG
LVENPGGYVAYSKAAT
GGYVAYSKAATVTGKL
NPGGYVAYSKAATVTGKL
GGYVAYSKAATVTGKL
FAEKVANAESLNAIG
NPGGYVAYSKAATVTGKL
FAEKVANAESLNAIG
NGRLVYLVENPGGYVA
NPGGYVAYSKAATVTGKL
HELIERYEV
TASLKYENYELT
SPYPTKTQTM
SPYPTKTQTM
AELTPHQTF
AELTPHQTF
VEDSYGQQW
AVFQANQENLPILK
FLAGGVAAAISKTAVAPIERVKLL
FVNWIDSIIQR
FVNWIDSIIQR
AVQRIFENGYDPVNL
ALFSSKDFAGK
ALFSSKDFAGK
KEDNSTYIM
RVIEEAKTAF
ALMGYATHK
GVMEMNSIEPAKETTTNV
RSSNVSYKYSK
SPMKEKGNIQL
YEDISRGL
RVQEGNESY
RVQEGNESY
HERPEFIAY
SMDEKVELY
FPEPNPRVIEL
AETDLAKRF
IEEHATKLSRTKEEL
AETDLAKRF
FAYDGKDYL
FAYDGKDYLTL
AEWSDSAQGSESHSL
NESEICAGAEKI
TTDPNIRVGY
SEHGGDVQKW
VPVPHTTAL
IPMNDHNAY
VPVPHTTAL
LPQLVGVSTPLQGGS
STYAPIGEVHK
TSMSKMFVK
AYDGKDYLALNED
YAYDGKDYLAL
YAYDGKDYLAL
YAYDGKDYLA
YAYDGKDYLAL
KDYLALNED
GSYSLEEPK
VVLSMDNNRNLDL
NGQDPVKGQVSVKGQDK
SPIFKAGHSVAL
SPIFKAGHSVAL
RPDATKVLIII
SEIYPQSHSY
GLEKAIYKGPGSEAGP
FGKTVPKTVDNF
GKESRISVQERQ
HQDFQSYPK
IFDKNSTF
KYTEIHPEM
EEVDVPIKLY
EEVDVPIKLY
KELEAFREEL
ALEEPDDQNRI
VLYGPKIDRA
KVIIVTHAY
ATYGDKAFEVAK
KLKEMAEAY
ILRVINEPTAAAMAYG
YPVRAKITY
QEAAAKKFF
QEAAAKKFF
KITDSAGHILY
IVNDFAYMK
KITDSAGHILY
IVNDFAYMK
ITDSAGHILY
ITDSAGHILY
VLDAGSSHTSLY
EESYFTTRTY
EESYFTTRTY
VYALKVRTI
LWCLCLLSV
APNSRPALL
AQFPVHQQM
SIARVEKVF
PSQMEHAMETMM
DMKTKYFF
AVGPKVALK
HPERVSYVL
GSIGSSFPR
GSIGSSFPR
KLLTEVHAA
VPAKGGAPAPSRGPQ
GLHPERVSY
KLLTEVHAA
VLSSRLAFA
VLSSRLAFA
RANPFNTPH
RQIPYTMMK
LPRPPPPEM
RQIPYTMMK
SPNTAGLRSL
NTEAPGDDKVY
AEFIRELGF
TPSLVKSTSQL
TPSLVKSTSQL
YPSRAVITTM
SLYRAGGAY
FVKVEKIHEKV
VQRNHETAF
ISFGAFVAK
ISFGAFVAK
VQRNHETAF
HETAFQGML
FLAEDALNTV
YSISGPGVDKEPFNL
AVLKPVDPDGPENGPP
SISGPGVDKEPFN
VTEVEENRIDVE
AVLKPVDPDGPENGPP
EDGSIYTTHD
SISGPGVDKEPFNL
YSISGPGVDKEPFNL
FYIEKDTGDIF
DASAEVERLR
VEVGDRTDW
HEIETTTKSW
HEIETTTKSW
YELESGLHEAL
VVEGEPFYLK
HQAIHTIEF
HQAIHTIEF
LQKVVLPSY
VVLPSYEEALSLPSKTPEG
VVLPSYEEALSLPSKTPEG
YTDTHDNTRY
YTDTHDNTRY
KLPDFESRY
FTDKAASY
KLPDFESRY
NEISERVVQHF
FLGSNTPHV
NIIEKLQDV
NEISERVVQHF
NEISERVVQHF
NEISERVVQHF
NRALVTVHVR
AVYDFFIGR
AEAVQKFFL
GEYEKGVDHL
GEYEKGVDHL
AEGPPRLAI
RIFGTDSQYNAY
SQYNAYNEK
RIFGTDSQYNAY
VSGDTENAKGQGEQGSTGGTN
MPDEATPHY
MPDEATPHYF
TYAPVKSFL
MVGKTFTY
SPIEFLENAY
SGLNIAHFK
KLPGGSYMAK
FDSDAASPREEP
AEDQLHHSF
AEDQLHHSF
RESEYKQVY
SIYRGPSHTY
RESEYKQVY
RESEYKQVY
NVIHNLATY
TLTNVIHNL
MPIQEERFVTY
RPEEGKESL
GEVSGLTKDF
EESFDSKFY
GEVSGLTKDF
AEGPNRLLY
SVSEIGGKIFEK
SVSEIGGKIFEK
RSSIPVYKK
SEVDVSDLGSRNY
SEVDVSDLGSRNY
SEVDVSDLGSRNY
SAYASHFNK
YPRGGSSEI
HAHVDKVTY
HAHVDKVTY
YDDVEIPANTEKASF
ALAQRLLEV
KLQELEARV
TEDELVAHW
TSDELEDLRY
AEFPEKEAQL
KEQPLDLIKNY
AVLDYVMTR
QELEREITF
RMQEGSEVY
GAARAGPGLSY
AVTDAIMSR
ILYAPYNPVTK
AELREKSQEW
FQNKIHVSY
SLDAKEIYL
STELNHLGY
STELNHLGY
EPTITRIAY
VLIPKLPQL
GMYIFLHTV
GMYIFLHTV
GMYIFLHTV
GMYIFLHTV
GMYIFLHTV
SPQLGRAVQLL
KLFGHLTSA
TEAYIAQRF
AIYGRGIAY
AIYGRGIAY
AIYGRGIAY
ITDTTRDVY
LAYPARPAQL
LAYPARPAQL
LPLSIKDDEY
KEPEQPPALW
VTMTMSSIVMK
KEPEQPPALW
YSEVLTDTRGLY
YSEVLTDTRGLY
AEAITLAERKY
YQTGPKSTY
AEAITLAERKY
AEAITLAERKY
AEAITLAERKY
KLMGQIHQL
TLKREQESY
IVSQDVVKAAVAAVLSPEEF
SPVSYLRVSM
AEILLSNHY
RVWDAEHPGL
AEILLSNHY
FPAPAKAVVY
AEILLSNHY
AVKVSPVSY
YILSPLSYK
KLISNATSLQ
NVKLAHVKHKEQI
FAEGQGRAL
VTDPGEREAGASLY
FAEGQGRAL
FAEGQGRAL
VTDPGEREAGASLY
FAEGQGRAL
TLYFNTQEK
AIFEVNTDLQK
AIFEVNTDLQK
SVVGDEVVLINR
REALPGPHYY
SEQQSSVQLW
REALPGPHYY
VPDPEFSGKSY
RQITQNTDY
SEAGSHTIQRMY
SEAGSHTIQRMY
FTDVIGHY
IQKQEQIPLTY
IQKQEQIPLTY
SVQSDQGYISR
SEYKEGGQRNW
ASLGLKFNK
MPTGKQLADIGY
YQFTGIKKY
YQFTGIKKY
ATFEKIPFER
RVNEFGESY
NPRQPLPASGL
KLVPPHETF
AQIKAAYY
YSYPTKQAALK
RQAAFVDSY
RQAAFVDSY
IYQRHVYNL
VTYSPVSGYNK
REVEELRSSL
AQFPNGPQF
AQFPNGPQF
KEFVGGNTPNVL
YARSVHEEF
ALADKELLPSV
KQRPLQAY
YTEDGQVKKETRY
YPFHKQPPTY
RQYGSEGRFTF
TVYRNPESFK
HEFEEATNLL
YLDHNSFDY
YEMQRNLSL
AVMGAYVLLK
AVMGAYVLLK
AVMGAYVLLK
SEDYQNSASIHQW
HAGPPHNEY
HAGPPHNEY
ILNSGARGY
ILNSGARGY
APSAFPHQEL
APSAFPHQEL
KEDNTIYRL
KEDNTIYRL
EEAPPRAQHSY
FFDPHQSTF
ATDPTIHTV
TESQQIRYF
GELVKAIVV
QTESQQIRY
TESQQIRYF
TESQQIRYF
SDPVIFQTQSEELK
SDPVIFQTQSEELK
DSDFRKDDFY
RLGEAEGLMKV
KMKPEVTAL
DSRLHVIF
IAAPFTSKL
IAAPFTSKL
IAAPFTSKL
RVAPKQKEF
VLYLEGVKF
IAAPFTSKL
RKSESKSSISSK
VLDQGKITEY
TEIEKGSSYGNQEFK
VLLEQEKTFFT
VIFPEGTRY
LGHVRYVL
VQADVQKERY
REALTKQGY
SEEPFVVKL
PSKIQLPEDE
YEKNPDSHGY
PSKIQLPEDE
PSKIQLPEDE
QPDQVTAVRVY
FPSSNVHVY
KYLSVQGQLF
EEALHASHGF
EEALHASHGF
EEALHASHGF
EEALHASHGF
SEKAGIIQDTW
SEKAGIIQDTW
TEFPIIKMY
TEFPIIKMY
SPAQEDGKVY
STYPRPHEY
SQAKALVYY
AIYDHINEGK
FPAPGKPGNYQY
FPAPGKPGNYQY
REVSPAHQY
KIFKELSSY
VQKFPLGSY
KIFKELSSY
EEFRPEASARAY
EEFRPEASARAY
ASIEEKVAY
ATIYPVLPK
MPQYQSSQVY
RLSPVKGEF
RLSPVKGEF
SPRIYSNSL
GVRPVSGDL
YTDVSTRY
YTDVSTRY
SESDLNHSF
SESDLNHSF
SESDLNHSF
TVIDSQTHY
TVIDSQTHY
GIYSVMIQK
SALHIAIEK
SPVFRLETL
SPVFRLETL
FQHTGIYSV
GEEPGIKSQL
RPDDEEGAAVAPGHP
TLAQRVKEV
MLEHLSSLPTQMD
FIPGGKFQVK
FLDLTSEKV
LSYDFTLKQ
SYSQAASSDSAQGSDVSLTA
RVQEGDESY
RVQEGDESY
GEESIRGHTL
IYDVPGTGNQVF
AIMGDSSEFQK
SPARPPFSF
GEDETYPRALL
QSDETALHYF
QSDETALHYF
ISDGMDSSAHY
TENDIRVMF
MEKSSLTQHSW
TLFVRDDGSSMSF
LPTVHPQVTY
MPSQVVKGGAFDGTM
LPLEEHYRF
RPLYKNIVL
MELNESSRW
GLMADPMKV
VIILNHPGQISAGYA
VIILNHPGQISAG
IKKIGYNPDT
WKVTRKDGNASG
REMDELRSY
RPKSVDFDSL
SVIESHTEF
QELNDRFANY
EEAENTLQSF
ALRPSTSRSLY
YVTTSTRTY
SLVEQLTMV
VYVVGTAHF
GQVQKIVLY
AEELFARKF
LNETGDEPFQYK
TLAETLVNL
TAVHYAAAY
REDDSVHAY
AENDEVKFKSY
SLWPSPEQL
TPDEIDHVF
GTGNLGFPK
GEAVVNRVF
LLEPFVHQV
APRHPSTNSL
EEIAQLARQY
KFWESPETV
GQFGTINNF
EEAQYQREY
RQAVFTAKY
SQYPFPVTLY
FIKDGSSTY
RETTGIQVW
KLLDPEDVAVQL
HQYSVKLGHPDTLNQGEF
ERNIETIINTFHQY
LDTNADKQLSFEEF
LKKENKNEKVIEHIMEDL
YSVKLGHPDTLNQGEFKEL
DTNADKQLSFEEF
MARLTWASHEK
LTDSSLKY
KEIYEESSTW
STEERTFQY
KSTAISLFY
RSSPPGHYY
YTETVNHHY
KVVEGSFVYK
YEDIAVKL
TLDPYRNEVSQLY
IFTNTVARF
SPFQPHVPY
ISLISKAQI
TVLEKVYEL
VEFENDGQAGAARDAL
AYVHMVTHF
KYPDRVPVI
DETEAVKRY
GQPVGILGRPATAY
SQFHGLITHY
PNFSGNWKIIRSENF
HPVAKILHAY
GTTRFAHLK
FPLSRDSSY
IPIERLYVTY
YVFENTVATV
VTEKDLLLY
RSYAGKNAVAY
IQNPDLWNSY
VMINKATPY
AEAPGEQLYQQSRAY
EEETTRISY
RIAPAFSSM
SPLGMPDPHLY
REAGFQVKAY
HADPRIQGY
YTDFDGTRVY
DSDRGLQEGY
GQAHPSASY
KLPFTPLSY
HPVVGDLTY
VLIDYQRNV
LYIDEAHSI
FLVQNIHTL
ALGFVYKL
SENTAIHHY
GTTHNFLYK
YYLNDLERI
IQNGFLLRY
IYIINVHSM
AVLYQPLFDK
ATFYGPVKK
APAPARPYQGV
SQGPPPPPGKPE
VEIEERGVKL
YIDEQFERY
APRHGSLGF
VQRVASVMQEY
VQRVASVM
SETTAAHSL
RIFSGGDQSF
SSDYVEIHY
YPNSKQLL
ILTDITKGV
KQRQLTSY
GLKGSTEGSESY
AETNSRVSGVDGY
VIRDVEQQF
SPDTKKIAL
FLVQNIHTL
SSMPQKFIGEK
YPIALTRAEM
AMFDHIPVGV
IMLEALERV
ENAGEDPGLAR
PGLARQAPKPRKQ
GPPPQGGRPQGPPQGQSPQ
GRPQGPPQQGGHQQ
GPPQQGGHPPPPQGRPQ
GPPPPPPGKPQ
IPFSSDVTHEM
SVLPVLDNPLSK
SVMSTVEWNK
TTQGQSELTLLLK
QAFAQVFNK
LPRDHPESY
LQNLFEEKY
LVQEYDEPILK
EEVHDLERKY
GQFPGHNEFF
LSAVAVDSRF
SESNFSPKF
EEQMTSSSQARKY
RVADFGSATF
YPFVKTVA
YQTAPKAGY
AQYSQQPASGVAY
FNDPNAKEM
PNYRSANF
HEAAARIQL
KTLYPIIGK
RTKSTGGAPTFNVTVTKTDKTL
FDQAFGLPRLPEEW
FGLPRLPEEWSQ
VQFGANKSQY
LVRPVFGEL
SQKDTFHSF
ETDPDAQAKAY
TENSLHMGY
SPASPKISL
EEPTVIKKY
VLFTGVKEV
KTYGEIFEK
IQNDRQLQY
QMLPISDEPISKE
MFDIVGTHL
SEIDVSSEGVKGAKSF
RPAANPIQFTL
ATQSFSTFR
VVQSVEKFIQK
SVIGSNGYILNK
VQQPGQTNFY
ATLNVSTTR
LTEEKMELY
TESSRNYGY
HLSELNTKL
TENDHVLLF
AEGVIVGHW
LIREYIVEY
RLQSSFTAF
RESDQLFKQY
ILQPHVIAL
EEVPTQESVKW
APNPYRQAIM
SLLDDLHSA
TPSEPHPVL
VPKVVGSAV
TLAEIAKVEL
RIYSYVVSR
GSDPRVTQL
AEIENKGYNY
ASDPILYRPVAVA
EASDGIMVARGDLG
PAVSEKDIQDLKFGVEQDVD
IAREAEAAIYHLQ
NVGKARGFFKKGDVV
TGWRPGSGFTNTM
YRPVAVALDTKGPEIRTG
DLPAVSEKDIQDLK
IVFGEVDR
TLFDYEVRL
KYITQGQLLQF
ALYDNVEKL
KMWDPHNDPNA
TPYPSLPAQVHNY
ASQDIIPQLK
TPISRLVAL
SSMFGTLPRK
FVQMMTAK
EEQSHPARLY
LMIDVTKSYY
HPRTSITVVL
NVVKLLGEQY
LPSSEVVKF
YLNEKAVSY
NPQERTLTL
STMGYMMAK
ILDKKVEKV
QTDAAKGFGGKY
TEHINIHQL
LLKQIQEAYG
LESEDEVKL
ALKEDMSGY
AENGHFHNL
ISKSTGQEY
RVIVGGSSEY
IEIENFKSY
VYISEHEHF
EELYSSRPY
LPLERDAESF
LTDIFQHDTY
LPSHTKIKY
LPKDQGITL
NPRVSNVKSVY
GQYTSGKGSSAVGLTAY
KYQPRIAVF
VPRASVPDGFL
FLSELTQQL
ALYPHVLVK
SEDVIARTY
IQVPGTSHF
GEFEKKYVATL
VENTEENRRLY
GGAAAQSLYIANHAY
FLFNTENKL
SPEGRYSAL
NPIDHVSFY
GTVYFKEGK
VDKVIQAQTAFSANPA
AVSAVVHEY
ATLLPEHIVVR
AVSFKSQVVAGTNY
FIKVHVGDEDFVHL
FIKVHVGDEDF
REHQFYETL
SEAKAFHDY
KEAEPDLLAVL
AEDASKFEL
AEDEGVSQRKF
VLDDSTAKL
FLQEHNTTL
KIDENQLMY
VTITNDGATILK
HPTIISESF
IVKERGTVY
APAPKAYVL
AQAFIHNSLY
MVLEYDHPLK
FLLEGIRSL
LPREGEQNF
ADIKESKEHVI
IILGKSHYV
SPRYIFTML
FLYDDNQRV
KIFDEILVNA
GEFVSDRKNIDL
VRTPYTMSY
GETGLGKSTL
FIAPTGHSL
APNPYRQAIM
HPQDSAFSY
TYPQLEGFKF
AEDASTLIVGHW
RPHYGSVL
AVLDFVKQK
SPQPRLIYL
RQELSHALY
YPFKPPKVAF
SEDHSGSYW
REAGFQVKAY
AATEDNQVW
EETPLTAAQLF
GSFPLVLKK
KEEAAEYAKL
PVDLSKWSGPLSL
APVERAQL
SPAGPGRAASL
LPRKGAQL
VSDQANHVL
EEISNMIHSY
VVYTSHLQLK
SPANTRYLFL
GQESAQNTKFFK
VEAARGAGW
ALVSSLHLL
AIVDKVPSV
YVEKFALNY
AERNVYTSEVL
SESLVHESW
GEIDEETDSAL
VLMTEDIKL
AENIQPGEQKY
ISRETGEPY
RQLPQAIKPVTY
AIMDPLPLRTK
KLQEQIFHL
ILQDGRIFI
KPKTPSLTVF
VTDPEKLNNY
LPKQPPLAL
VPVRDIPAF
VAEENTRVL
LSDLGRLSY
KLFIGGLSF
GIKEDTEEY
TVSAIRFLK
LVDSGAQVSVVHPNLW
VSLGKLKLKAQFL
YLKGKIGKVPVR
VVKVANGAEMKIL
IPGGLSEAKPATPEIQE
KAIATTVTY
RDEGISALW
YENEVALRQ
SSSKGSLGGGFSSGGFSGGSF
GGFGGGSFRGSYGSS
RISSSKGSLGGGF
GTFQPDPATIQQK
SLVSSLYKV
QEQDLEKTRQY
REYEAQQQY
YQLPTKSTSY
YLDPNQRDLY
RLPGGPTLTF
YAYEKPHVV
IMLEALERV
TEMDSHEEKVF
VNFAMNVGK
YPLEAVRM
QVKQKGADFLVTE
PAVSEKDIQDLKFGVEQDVD
ITLDNAYMEK
TGWRPGSGFTNTM
TFDVAPSRLDF
TEIDEKEYISL
IRKLPFQRL
TIMPKDIQLAR
GLQEGTHEL
KVYEGERPLTK
KEMIAQQREY
GEHGLIIRV
PSDPKQYRY
RQGYTAVHY
TLAETLVNL
AEVSPMYGVQKY
SPMMPRITSVF
SLAQYNPKL
YESGETEKLY
YLYESGETEKL
EEIQEEAERMF
MERSPNISW
SFDDTNEKF
DVGVYRAVTPQGRPDA
SGLTVPTSPK
VVLPLDERAFEK
ALDKATVLL
SSINEARINAK
PGLARQAPKPRKQ
AMKPPGAQGSQSTY
SSMTEEEQIAY
DPFVDRIGY
AELEDDFKEGY
DESIIPKKY
AEHERELAL
MADPNIRFL
EEMPATKGGFSF
SEQPAKATF
VLKKLDEQY
ASEIQIKQQSTSY
AQHEDQVEQY
EELDFQKNI
RMQQQLDEY
HEDRGPVL
RVSLDVNHFAPDEL
ESRAQLGGPEAAKSDETAAK
TVEAPMPKLATQSNE
KAFPIVGEPLQK
WSVDPLDRAMAEL
SVLPEGGETPLFK
LRVLRAQPVQVAEGSEPDGF
FKNWRDPDQTDGLGLSYL
FVLKTPSAAYL
LWVGTGASEAEKTGAQEL
QEFQPSIAKKY
SQFIFEHSY
EEIAIIPSKKL
VLKLTPVAY
KIQEILTQV
SVLKEYNLK
RELDLQRNY
LQKPVLPLY
VPRPPPLYSH
AEFEQGHQF
GSYTFDPVTK
MPVPVILNF
SHGSQETDEEFD
NIIELVHQV
DSYSSSRSDLY
YSDHPSGGSY
GLDPQGDRSFL
NPRQAAYEM
KLYDVETKY
AEGEIYTKL
SAKRYYSAL
KEDFEKVIL
RQKQGVVLKY
KEHGPENIVM
GEFQIVNPHLL
HPISDHEATL
TEIDDTKVF
GEFEKKYVATL
RLQEVTHSV
TLAEIAKVEL
TEEILEKSF
TEQRNVYKDY
KVIGQDSSEIHFK
TQLGPPYHIL
AEIEKLGQKY
AEKELESHSSW
SPRVGGFGF
AWKADSSPV
HEQEAILHNF
GESPSHPSW
VTDSIRDEY
YTLEQQDGMDRY
SVRGGDEVY
KVMDLSIVRL
NIIFLSDQTKEKE
EAFREHQQY
YTDKIMTY
ATAAVIFLH
ISKMVPTSDKGRFY
YLKPIQRTIL
LEFDPAQRITL
RQVQFHQGF
EEHPELQQF
HAFLKTEF
FANEEGEAQKF
YEQDIREYSY
LAVDKSASL
YAFETQANPGKGEGL
RLYDKFAEA
EERGFDKAY
AEIQEHGPEHW
TLADVLYHV
VLYHVETEV
FLLDKPQDLSI
GLYPDMDPEHVGA
IIAPHAGYTY
EEMGKEIRPTY
NPYSRLMAL
REATGKITF
ATVNTFGYIAK
RPYSGPQSSY
IFDLQKTSL
MPTRPVPSY
TVSDAILRY
SELPGNPNAVW
IIIETDHNAY
TLVYHVVGV
SENYITYKNF
GQRKPATSY
KVYENYPTY
GTDGQGGTFRY
DVEVYRAVTPLGPPD
GENHLTVTW
AEELERQGY
HPYSQALIQY
SVINPGAIYR
LLYQGPHNTL
AEIGRNYSM
QVDPLSALKY
SEFILGKSEL
LMLDVEEDRL
SPRFVDVQPSSL
EISLLVEQEF
AAGKQAAQKLEQF
HADGTIVRY
TYVENLRLL
VVDPDEKSIMTY
REFEDLQMQL
KTDREYQEY
VIWGKVTRA
YARDETEFY
KVLERVNAV
FQTTISKY
STAVIENPEMLKY
YEMEVSQRL
KVNIIPLIAK
RILFFNTPK
KELGLDEGVDSL
HEVQEHFPEAL
AEEEIGTPRKF
AELRYDLPASY
VVGPNHAAF
SQIPAAVKLTY
ATFTNVFGKK
TPALKYQQL
REYDDQRAL
KEYEKTQTVL
LQRDFSETY
VPRTAENFRAL
TPSPTRYSL
RLYQHAVEY
IQDDMHLVI
RVSHINSNY
LPLQREPLY
DAYTKKEL
MSEIEAKVRY
EELGFRPEY
SEEAEIIRKY
KQLDTTLKYPYK
LEIQETEAKYY
GETNGRIGW
REGDVVRIY
ALAGLKTVSSY
KQFEPNDFY
VFDPHGTL
KFKEVGEAF
SEDEIKKAY
AVRDYEKVY
LPSSEVVKF
IRSSYIRVL
TEADVEEALRL
DVHDGKVVSTHEQVL
FTKTEELNR
YEKMAEKNRKDAEEW
RQNVPFEDY
QELDKTKPIW
ETDRAGYANGSGY
ETDRAGYADGSGY
YTAQEYGAGTYGASSTTSTGR
KTLDEILQEK
AQFPSSGRF
VVQEPGQVFK
RFIGATANF
TEKPESEDEW
TTDSSYGQNYSGY
RTIAPIIGR
GEAVVNRVF
ASASGDDSHFDY
VKLAKHKELAPYDENW
STARHLYLR
GVMPSHFSR
PGVTVKDVNQQE
GEDLARVHQGW
ITAPTVRQY
IVDPVSNLRLPVEEA
ILAARSPVF
FPNIPGKSL
LVETLKSRQ
ATFFGEVVK
SEIKETNDTW
SEGPHHVAL
SVVTVAHLR
NEDNGIIKAF
SALAASALPALVMSK
FLAEHPNVTL
RVAQLEQVY
APYSRPKQL
KEVEELEQLTQQL
AEAHVDAHYY
YSNRVVDL
ALQNIIPASTGAAKAVG
FRVPTANVS
AQAQEVFFLK
SEKGVVEEW
GEDPYPHKF
SQTFVNPHV
KLVELPYTV
VVKKSLITF
DLKEKKEVV
EEVLIPDQKY
SVSGYIYHK
TPYEGQRSY
FPNLARVL
YPAAKRVKL
KIKELHQQY
AMRLGAEVY
SVEGEGEEEGEEY
YYITTRVQF
AEEQLLKHGW
NEMQPNGKVF
SVLIQKQIFK
KQYERSIVDY
ILDPHVVLL
RIFQEPTEPK
SAASEQHVF
VYAILTHGI
MENIHSEMY
EEVLAVFKSY
IYQDRDQFAKL
VENGDSGSRYY
REIVAISSAQL
FQNPFRSEL
AVYADSGNFK
YPVDLGDKF
KSMETKVQF
RVKGTNIQENEY
RVYESIGQY
AAMKALQAL
ALQEMVHQV
SPLTKSISL
KVAPAPAVVKK
REQHDAQVRLY
RLAVYIDKV
KEAINLLKNY
GLQEHSISV
KLLGKVTIA
LQFPVGRVH
GENPASHSYVL
LTDITKGVQY
AEEEFVQRF
GQIDKEAVQKY
GLQEAQYRL
RPKLIGEEL
AEFPQPPGAARW
YELDLREPAL
EEAQFETKKY
SPAYRDLAA
QEMSPEKLQQY
YYFEGIKQTF
EEAQNLIRHF
GEITGEVRM
VTEIDQDKY
IIDHHDNTY
QEAGEYAVHVL
LEFLDRESI
ILKQEQEEY
ALVDHVAEL
AGFASRQPY
ALAEIAKAEL
EEVESLNRKY
AIQDLKLLANK
AEHDVTVKYY
LQHPNIVGY
EEIQTVFNKY
FLDDFESKY
ALRDNSTMGY
DEMVSLKDY
EELNKTKPIW
ILEKKVEKV
HLKEDQTEY
GEDVETSKKW
YIADKKDVYE
SVYGFTGAQVGK
EEEKNFKAF
WISKQEY
MEKIWHHT
RVAPEEHPVLLT
IVMDSGDGVTHTVPIYEG
STFQQMWISK
MEKIWHHTF
AVFPSIVGRPR
YNELRVAPEEHPVL
LPQHQVPAY
GLKPLSTVF
AQITQKIGVHAF
RLTQTVAHL
ALQDRVPLA
LAVHPSGVAL
YPAQITPKM
TPLSQAIIHQY
AENDEVKFKSY
GQPLRPQANY
KEIHLYQTF
ASLMHSFILK
GPPPQGGRPQGPPQGQSPQ
GRPQGPPQQGGHQQ
GPPQQGGHPRPP
GPPQQGGHPPPPQGRPQ
GPPPPPPGKPQ
HPLEDRNTIEM
SEFLQPNRQF
DEMRAQLESW
SLAEGLRTV
GTPAGGGFPR
ALADGVQKV
LLLDVPTAAVQA
KLIEPFFNK
AESYRIQTY
GTMTGMLYK
INEPTAAAIAYGLDK
VMRIINEPTAAAIAYG
KMKETAEAY
KVTHAVVTV
MTRLGTPVL
TQKVTAGY
LPFDKETGF
YPYQGKDGY
AEGTEEGARW
RQKELESNY
AVIGADSVTLK
FVDEVHAVGLY
GEVDVEQHTL
KPRVTPVEV
YTEFTPTEKDEY
SMDNNRSLDLDSIIAE
STRTHNLEPYFESF
EVKAQYEDIAQKSKAEAESL
VDTSTRTHNLEPYFESF
IDKVRFLEQQNQVL
NQVLQTKWEL
VNLGGSKSIS
EDIAQKSKAEAESLYQSKY
YQSKYEEL
IAQKSKAEAESLYQSKYEEL
VTIKKDVDGAYMTKVDL
FVSTTYSGVTR
YRNKYEDEINKRTNAENEF
TVAEISQFLK
YEEILNTKL
GLAPYKLRPV
FQSETKNL
FGKDKSPKFQ
EDLSDEAERDEY
AERVGAGAPV
AIRNDEELNKLLGKVT
SVLNLVIVK
KEQYQQQQQW
AEVDLERTF
YEYQRENSSY
EEIPPIPENRF
TPAEVRQVL
RVRQSPLATR
KQIDNTGSSTY
KQLFMTAY
KENPSSQYW
YMAELIERL
LMIKENPSSQY
APYRTQSSASL
AELKGLDVDSL
VTYVPVTTFKNLQTVNVDEN
TQFGGKRPF
AQRYLLQY
LPVEKLPKY
TLYRIFNNK
SELEKTFNL
QEYPDLIHI
FTEDQGVDDRLLY
RVLPYPFTH
AELEIQKDAL
HLANIVERV
WVGTGASEAEKTGAQEL
WSVDPLDR
VADENPFAQGALKSED
SVLPEGGETPLFKQF
VPKNYVTVM
YVDPKDLKY
NVINGGSHAGNKLAMQEF
YTAKGLFRAAVPSGASTGIYEAL
FGQLGREL
VLLTGLHAV
FLALLAGAHA
RIAGQVAAANKKH
PYNVLAPKGASGTRED
VPFSVPKIPL
GFGESRCEAYLKAML
RSFEEAFQK
AVLSWKLAK
APGPGRKEL
SEDGAIHVI
KEFEQIDKSGSW
SEPIHVRKY
SENEKNAAYY
TARNFPPSQDASGDLYTT
VRWLQGSQELPREKY
SHSMRYFSTSVSRPG
AYLEALSHL
DASKVVTVF
RQVIPIIGK
IIKEESDSF
SAAQKENAGEDPGLAR
PGLARQAPKPRKQ
APPEYHRKAV
EVVATNGDTHLGGED
IGDAAKNQLTSNPENT
VAFTPEGERL
KIYNANYLK
KVAPAPAVVK
KVVNPLFEK
SENPAKRLY
AVTAFVTFR
TPDTGRILSKL
QERDPSKIKWGDAGAE
GKVKVGVNGFG
PSKIKWGDAGAEY
FLSEHPNVTL
NEPILYGRSY
VLAHTILGV
AEGDLIEHF
GSYSQHQSSY
IEYAKPTRL
IYIAGHPAF
MPIREGDTVTL
AVNGHTNSF
HQITVLHVY
KEFEVKDPEL
REDDSVHAY
AEMIREEGY
FTEEQAVLY
FPIPDLQKY
YKIVPIKDIRNL
VEYREMDESL
GTEIDGRSISLYY
QEVFEKATFI
GEIDGNKVTL
FEDAAEIRL
RMHPALSAF
STYQGERAY
GELSSADEKRY
GQRSYLVQY
NPHEVQPAY
TYSPALNKMF
ESVGKGAVHDVKDVLDSVL
ESVGKGAVHDVKDVLDS
VKRQFMNKSLSGPGQ
IPIEPDYKF
RGGAEDPSKEDPLQ
GLEAIQRTPK
YTYTSKAL
EEQQIQEKVATF
VTEDGNQHVY
IYPEVVHMF
IAYQKKKL
HPAHAPQISY
APFQGDQRSL
KTKEIEQVY
TEKELAEAASKW
HEIESAGQTW
FLDDVVHSL
ISALPEDKGVDLY
IERDGTESY
SEHQFNIDSM
IFKDKVVL
ATYKGVPFEVK
KQQASHYLY
NEQTLQRSW
NQFPGFKEV
GTYFTHEAK
KYTNNEAYF
TTVDIFHKK
SIFDGRVVAK
ALLDSAHLL
GTEFGGSIYQK
TEEHPNPGKRY
TEFQGHKVIL
FVAGVLPFK
SLLQTQHAL
KQYEAARLEY
FIEDAVHVL
PAYHSSLMDPD
ALMDQVHHM
SQRSPSELF
MSKVIGADKN
HEFSREPSL
TITGHAETKQL
RMLPHAPGV
QEQDLEKTRQY
GEFDPSKERL
PKLKGLRSATPDAQ
DAFPKLKGL
FLNWHAL
EEIPKRETY
APTVRSKAL
LLAEKVLAGK
VYKVLKQVHPDTGISSKAMG
VRLLLPGELAKHAV
AGEASRLAHYNKRSTI
KVLKQVHPDTGISSKAMGIMN
RLLLPGELAKHAVSEGTKA
AKHAVSEGTKAVTKYTSSK
MNSFVNDIFERI
SVYVYKVLK
LPGELAKHAVSEGTKAVTKYTS
LPGELAKHAVSEGTKAVTKY
ALLGILQHV
KLQVLKQQY
HPTLGPKITY
APFSKVITF
STVNKWTLK
RIFQEPTEPK
GVLQLGNIVFK
GQVTFLHVF
REVLEKQPVL
YTETEPYHNY
NELDAVQREY
GLNEEIARV
AEQERDKLQRY
GENPASHSY
SVYDDQPNAHKK
EEADKLVRQY
EETEQINKHF
ELDSKVEVLTY
TEDEAIHKY
ILTNVVPKM
KELERLTSLY
FPSGSVHSF
AGDEDLKKAY
KEEAIEHNY
VEGTIPKLF
AMFGKLMTI
HEVMEQQTI
REKQPMVPESL
AEEDFYEKL
LYLDEAHSI
TENFKIAFY
ILISKLLGA
YANLQKAVKQFHE
FLADIVQKL
EETPLTAAQLF
ALMGEHIHY
KLPEKWESV
SSGGKGGSYSQAASSDSAQGSDVSLTA
SPYGQRLTL
LLYESPERY
LPDEIYHVY
FRQILKNPDDPDMVD
RQILKNPDDPDMVD
FKLAQAY
MDHLDIDHNKKIDFTE
KLDRSVFTAY
KLGQGAHHAAGQAGKEL
ALDGINSGITHAG
VAHEINHGIGQAGKEAE
VAMYVHAY
YMIDPSGVSY
EEKSIDLIQKW
ATKTKFTM
AEYYAAHKY
VQRVASVMQEY
VQRVASVM
SEVNRTGTQY
KAANAFHVY
SLLQTLYKV
AVQDAVDALMQK
SEDHSGSYW
REAGFQVKAY
KLYDPGQQY
RPRPTEATVSL
FPSEVVGKM
MQKPFEDASF
AMRIGAEVY
DEGSGEGHKW
SIYQDQEQRILK
SIFEPAKGGEK
KETEIVKKL
YTASRQHLY
YPVEHPDKF
STASEDQIVSK
GEYTAKIKL
YVKDDKASF
ASIQDFIFAK
NALASDLTK
ASRQEPSQGTTTF
TEMNGKNTFW
YPDPSKQKPM
ALLDRIVSV
APRIITGPAPVL
YEEVHVPAL
KEISDLHYL
VQYVHTQRF
PVSAAVPAPGRNNSQIASGQN
EEMGDYIRSY
AEIKQIVSEYA
IQVGGRNSF
PPQYPVVPVHLDRII
RPKEDVTIM
SEASRLAHY
ALLGDLTKA
KEIGENVHIY
LPAKILVEF
KEQDIYTHL
VAEESRQVL
AVQKAIPMYK
TLLERAFSL
YIMEKEQAY
YENQKQSSY
YLLEQTPEQQA
GEDQTQDTELVETRPAGD
TQFVRFD
TWQRDGEDQTQDTEL
HPLSDHEATL
TLYDIAHTPGV
LLDRFLATV
AVLTKQLLH
AMLDTVVFK
FDEEGAKIVKDI
AEDHKLVFL
AMIDTEFAKQTSL
LPDTRSEAY
MENIHSEMY
MQIFVKTLTGKTITL
SEFDIEREQL
YLKAKQYM
NQKDGMVSF
VSHIMLESY
LTEVNKAGTQY
EELPTMMQHF
IQHSTIIGF
VLNEYFHNV
GSDFYSMHY
LSELSNPEISKY
LLAETHYQL
FLYDTHQNL
RQHFSPLSL
YTDKIDRY
AQAELESRY
RIIEPLTSR
TLKGPDSHY
FPSGSVHSF
SSFEHEFKK
VPRASVPDGFL
KEHLQVQSF
SFDSTVRL
FPFHSAPAL
SVVTVAHLR
GTLASVYHK
QELDSTDGAKVF
FQKQLLEDY
GEVEGHPVW
RLISQDIHSNTY
SEMNTDKQYF
TISKFFDSQGQVLL
TENNIVKEEL
GEVEKYQQL
IAAQVEQQHK
AEMIREEGY
SVYDALPLTRL
APHLVGPHL
ITEEIYKTGLLSGLD
GLDPSFTPATGTPVVGGLTYREGL
TEVDRLGIGKVMEETL
GLDPSFTPATGTPVVGGLTYREG
INTPLTTTSGNLHGQPVSFL
ITEEIYKTGL
IGLRDVDPGEHYILKTLGIKY
IGLRDVDPGEHY
IGLRDVDPGEHYI
ITEEIYKTGLLSG
PCISAKDIV
NEIEDTFRQF
SPALYRNVNTL
IAYLVGRKRSHAGYQ
AQRQDIAFAY
DIIIKREM
SQKELPTEPPYTAY
YPSETTVKY
KEQYQQQQQW
KVAMSKEQY
SEEEYKKTY
VPRSIAANM
TPQSNRPVM
YEAQDPEIASL
LLDTAQRALY
HPNDDDVHF
KVANIILSY
GEFQTQHSY
TLADLVHHV
SITSVFITK
KLHYVVTEV
VEDPTNDHIY
IQGFPGQHY
SEADARIFKAW
AETAERAGW
TPIQDNVDQTY
RQYPDLETKY
TEVIHTGTL
PAQRTLY
ALRGQTGGDVNVE
AEKNRRDAETW
FLSKTEEL
VEDKLSSVFV
REIQEVQAF
GLIDRQVTV
AELMNRPEVTY
REIFLSQPIL
LPKQPPLML
AEYYRQQAAY
HATTALLHY
PPPAPPVAPASEK
HEEDRQELL
YLDGDREKY
EELNDLIQRF
AELEIQKDAL
LEYGKAELEI
DYGHTGYGPSGGSRKSIS
LEKELHPVLKNPDDPDTVD
IPKQVSISF
VTQAPISAR
KIYDREQTRY
TLNEKLTAL
ISRELYEY
RENSRLLSY
TPTGIKVVM
VEKEEAGGGISEEEAAQYD
SEFTNSNNHL
YPRTGGTL
RELEGKTGF
AQLRNLEAY
ITDSSLGRIAQY
DGIDRMVRQMH
SEGYPGKRYY
LLQDKQFEL
NYVKKFQSF
RVLPYPFTH
SPFYPGKTTY
GEDKGGYVI
TAKIRPFAV
RPLSHYSSF
HLTDITLKV
VLIDYQRNV
TLMEALHYM
AEMEVKRESY
IQFRLPDGSSF
RQFAAQTVGNTY
SADELVTRI
GGSFDVADRMF
FVDDYTVRV
AEHDVTVKYY
EEEALAKKF
TTEVIRKGSITEY
APFLRNVEL
SIFDGRVVAK
QESPGAPSRTY
DSEQADIARMLY
TPGGTRIIY
AIHHEDLSF
AEANVMKTL
LLFDRPMHV
IPNEIIHAL
RPKVPVLQL
LSELSNPEISKY
RESDQLFKQY
REAEGTAGGW
HEARNYIQSL
SQWDSPMRV
TEIAGMQRF
LIKEKSVF
FPDPKVKKY
LPSQKTASL
TIAQLVHAV
TPEQIEKIY
SPVIHPPVSY
KSFPGIPLHH
GLDPQGDRSFL
IPFDSTNKY
AEIGRNYSM
FPFLSGDNQHY
HQNSNIRTY
IVYEKIMEH
DEADEMLNKGF
AELDRQIKSF
EEALILDNKY
RQGFVPAAY
RQFQDAGHF
LMTSSAFDTSQVKDK
RMKQVEELY
EEQSRLAARKY
SVKGRTESF
QLNDIHQQY
RPVNVVNVY
RQGAHIVGY
EEHLKSAQY
QETQLIHVY
FAGPHSTL
ALKGLSVEF
SVLGSGFGELAPPK
YISDNVNKY
KLTELTQLY
YYAGEFHKM
VMRIINEPTAAAIAYG
LEAEFEKNF
APSKPAASI
TLKGVTQYY
RLVDSKGFDEY
GIFGKGSAY
EEIPVSSHYF
SRSGGGGGGGLGSGGSIRSSY
RELSAPARLY
MPAVKAIIYQY
YQHGHINSY
RAAPFSLEY
RPAVGHSGL
SEIEVPREAL
KPRPIIPML
VPRPGKAAF
GEVDVRSAY
KLAKLQAQV
TRNDYVMMY
TSDLQDKNEY
IKKGYTQQL
YSIITPNILRLESEET
MTERQALSY
EPVRTLAEHSY
MPIPGGNQRF
RPAPPPEQV
RELQEGTYVM
AVFGPDGTLLAK
RIFDSPEELPK
TVLESRSLFSK
AEFLSEHPNVTL
RYTPFSNGL
VLQAADILLYK
IPYPGRTNADVMTAL
FYGNVSRF
FEAQGKPEL
QEDLKPKQF
TEIEGTQKL
QENLKPKQF
KMIQQTFQQY
AEKELESHSSW
RMLPHAPGV
HEVTSQTSHL
YATVHQSY
GQIKTVYPASY
AISEYIATK
LYIDEAHSI
EEIQTVFNKY
AEAEKTFSY
SAGPHLPLK
GEIKDKELPQYL
SMEQAQAYVMRY
EAVKQYSSY
STDVSDLLHQY
GEHIIAGAGEL
SVAQLLLSK
GEFSDKLLSL
VETPTGYIESL
TLAAAVPKI
ILLPYVSKV
ELSQMQSHISDTS
QAFESSQKY
MLDPLEVHL
KTFEGNLTTK
FPNIVIKGSEL
RPYGALDSGFNSV
GEDQTQDTELVETRPAGD
GEPRFISVGY
TAADTAAQITQR
DLRSWTAADTAAQITQ
VDDTQFVRFDSDAASPR
AEALLHPFF
TEASFQKVI
IYDKTSVLF
APYGRITL
KSLDQAISRF
DLRSWTAVDTAAQISEQ
VYNENLVHMI
ALHDHLATI
TESYLKNVAL
TAFGHPQAY
GSYDPQQIFK
EEEPLYVNAKQY
SEQSSVGTQHSY
APKGDEEGVPAVVID
RVPPPPQSV
GQEETAGVVSTNLIR
STYYGSFVTR
REYDSGDTDEII
REAEHGYASL
GEITEERDIL
NPQERTLTL
ILDKKVEKV
YPGSDRIML
LPYRATENDIY
ASQEIAEKALK
REIAPGLTGSEW
RLQEDPPVGV
EEMGKEIRPTY
TEIEGTQKL
FMDPEMETRY
RLPETELGEY
STFFYPKLK
IISSVIQKF
VLQITKIIY
LLYGSIPKA
RMKVTNEDF
DEIDAIGTKRY
VEKAPQETY
AEHQVGEDGFLL
VQYKTQVVAGTNY
MIPGGLSEAKPATPEIQE
SVYYNEATGGK
IQINPQNKADF
ATVAVPLVGK
KEYEEDGARSI
HPISDHEATL
YAYDGKDYIA
VAEQDRAYL
LPFPKDASL
MPIEPGDIGY
LLLQNPQDGF
YPADKISILTTY
SEFDSISKNTW
GEISDIHTKL
KYQEYTNEL
KQINYGKNTIAY
NQKEAVAY
LLYESPERY
VLRQETEFF
REEGAVDKSY
GVIDGHIYAV
NEDNGIIKAF
LEIKKIGDEY
SEMAVAHAL
VQGRPGAPF
FVVEQVESY
KEIDMLLKEY
GESDDSILRL
HEELKQLGI
YTDSEPRATY
KLFEDGKTGF
EEQQRLLLY
VLYDQPRHV
SLLSQQPFL
DSSEEKFLR
TEADVNPKAY
SQIGDDRPISY
GVYGGSVHEA
GYIESVQHI
ATQEGEWKALK
NPRKVVGQQDL
DTNADKQLSFEE
NYDEALRLL
LPYEEEIMRNQF
RVQGFQVEY
KLYDPGQQY
NEDEDSPNKLY
VLDDKLVFV
TQMPDPKTF
MQKEITAL
IIAPPERKY
YPTEDYKVY
RVFENIVAV
SEGDITQKGY
VLFENTDSVHL
SVLLFVTKK
APPRPGSSF
LPYNHQHEY
AEAEAVREVY
TLLNVIKSV
KEIDKEEHL
AEGTEEGARW
REREEETPAY
RQKELESNY
LLDPSQKNLY
AIYKTPPGIQK
SETPEIRKY
HAVDVDSGNSY
RYQDIIHSI
SEFEARVISL
YADPTKRLEL
VTDDSPKYNY
HARTITVAL
QEFGIPIERL
EENKIDRTF
VTLSPALSQELLK
LLDTAQRALY
IVNTNVPRASVPDGFLSEL
RLRISPDRVY
TQQLAQATGKPPQYIAV
FLSELTQQL
SSDAHTSYY
PVLGTVGFGSGLHGWA
ILDPIFKVF
YQTFQRIVENVN
DSEDKDKEGKPLLK
VYPEKLATKF
GLNNKTIGY
RVQLERVAF
HVNGIVQKY
RNVSTGDVNVE
NAAPGVDLTQLLNNMRSQY
DIKIRLENEIQ
LNNMRSQYEQL
SSSKGSLGGGFSSGGFSGGSF
YKTIDDLKNQ
SVGESSSKGPRY
AEQNRKDAEAWFNEKSKEL
RIIEETLALK
RAYQQALSR
TEQLANGRHF
DLKEKKEVV
KEEAIEHNY
KEAINLLKNY
DFKIKTVEL
SEASRLAHY
SEFIDSQRVW
EEFTHKDGVW
TEAAHPIRLF
YPLQEVERF
GEEGYGRSL
ALSKEGIVAL
SEVPKDSTHQW
GIYVSEKGTVQQADE
KLADQYPHL
GSGSGWSSSRGPY
KLFEDGKTGF
MVEGSGLLLGNL
FSNPLDEPVRDCVL
DILPSRSGTKQL
AESGDSVKMY
TEEILEKAF
KEAAQEAVKLY
VVNKVPLTGK
TEAEIDAHL
HPRQEQIAL
KEVEAEFLRL
GQAPHLGSGQPQQNLY
REIESSPQY
EENYGVKTTY
GEGKLFSLEL
YEDATKITV
DTEFPNFKY
YEVKSENL
TPEGLATSVVHY
VTMKEILLK
LEINPDHPIVETL
KEFDGKSLVSV
HGGVPGGKQFIENGSEF
GESSFTYRAY
EENRNENSGNSW
YQNKDITKEEY
LPRTDYSF
VVMPIAHEF
KYPDIISRI
DPPEVTVFPKEPVE
VADKFTEL
AVKAELRQY
AQRSTETALY
ATDFKFAMY
SPASRSISL
GPALGRSFL
EESLVLNKGRAY
ATESGMLYH
GEEQQRQQW
SPNSKVNTL
ASFLPPSSVKK
HPLTGGGMTVAF
YTAPPLQSK
VIIAKVTAK
SENPAKRLY
RMIDIQTRM
DETEARKYV
AESVGAKHY
KLPGSIQHVY
AEVEGAGVKAW
TLADLVHHV
SITSVFITK
ALFQRPPLI
TYKYVNMQD
DTDSQRLAY
VQQVHVATY
GLLDNDEIMAL
HAFVELHEF
TLADLVHHV
KLHYVVTEV
MEEEIPKNY
RVYPQAVYF
SDQFPLPLK
FLADIVQKL
RPQAPATVGL
KQKLILKY
ALATLIHQV
SVDEESYKTLK
RIMKAQAY
VTDSGPTFNYL
ATKTKFTM
GLNEEIARV
IAEPLLPGARVGPL
RDQAERCSDKY
GENLKTEQW
AADSAVRLW
TLWPEVQKL
TEVLQIEHSY
SRSGGGGGGGLGSGGSIRSSY
SLGGGFGGGSRGFGGASGGGYSSS
KIRTVQDAL
LPRTPSYSISSTL
REIQTAVRLL
ESAIAEGGASRF
KVYSSHTGY
DRLTKDTY
RQLIQESKF
SLQDEIQRV
AADFEIGHF
YLLTHPPPIM
IYYVDVQKF
HQHLAAGY
FYMDTSHLF
AILDYLITK
SYDLANRDF
HPDAPMSQVY
SILEDYANYK
NEVVAGIKEY
STDPSVLGKY
EEVEAKFKRY
LVDSKGFDEY
AEELERQGY
YQRHETEQF
RLFEKMQAY
RIQDPLIEF
KQFDAGTVNY
TEHPKINEW
LQQANIQF
KQIDRQLTAY
AVAPFFKSY
KQFEKQVELY
VSDSKQFTY
ALLDKLYAL
SPYFQRPLAL
FIEDAVHVL
SPLNRAGLL
DEIEEHNIKIY
GLKPLDVAF
ILSGVVTKM
KVVEGSFVYK
KYLNENQLSQL
SVYYNEATGGK
VPRAILVDL
ALNPEGGPNWVRN
HLGPEGRSV
NIDDVVRF
QAAIEAFVCAY
KQKALNAGY
HEVYETASEM
RTEPFQDGY
TKFYTDPVEAVKD
EEAQIGKRGY
AEAELGTFPRAF
KPKAPPPSL
SEDKSIRVW
TEVQIQKVF
MPYSHPSSY
KVYDKAINR
YTDKIDRY
FAFEHSEEY
RLYFSQQTY
LQQKIYTY
TEVNMARVY
EEADKLVRQY
SIREAGGAF
RPLSHYSSF
SQIVPKVAVFY
DELELHQRF
AEDKENYKKF
VMDSKIVQV
AMWEHPITA
DEAVGVQKW
SEIEDSTKQVF
AGLAPYKLRPV
VYGTERQPRTHYY
YEKYLGPQYV
GIKLPSSVF
HNFIKVTL
GTMTGMLYK
TLQDSRTNTAY
GEVDYKKKY
IEFDPSKPFSL
AEVAEHVQYM
RNVSTGDVNVE
SSSKGSLGGGF
GGFGGGSFRGSYGSS
YKTIDDLKNQ
DIKIRLENE
LNNMRSQY
AQFKTSNSY
TYKYVNMQD
GPRGPSAFI
RKRSVSHGSNH
QEQMKQQQW
VQQPGQTNFY
GLAERISVL
FQNNTTNRY
KEAPTAYSL
ILKEDPANTVY
AEDPSLERHF
SPNSKVNTL
GVFGFPLGR
YAGKNAVAY
TPDEIDHVF
REFPDRLVGY
RQAGLSYIRY
KEYERFSKY
RMWEDPMGA
TVAEKVDAV
VTVRPGLAM
IVGGHEAQPHSRPY
IEFVADRL
GVYGDVHRV
LQYADPVNAHY
AKDIGFIKLD
VKETTYYD
KQISQAYEV
SEIENVHGF
KEALQDPFTL
MPVRGPDVEAY
FEYIRSETY
FAGWGRAL
DFVPPVVRWLNE
RIMDSSQNAY
VEKGDHVAY
SEHSIIKDF
ILSGVVTKM
DPADIIHDF
FLDESRSTQY
AESEEGPDVLRW
GQYNKEDPTSF
ASYDDPYKK
PYNVLAPKGASGTRED
ALNEEAGRLLL
LTDFQKAVY
SSDSVGGFRY
KLLDPEDISV
IPYHSEVPVSL
KPRDVSSVELL
TPASSRAQTL
SENLLGKQF
AEDTPVVQL
ALTDFVRSV
VSSYDTVISRDIQ
ILKSPGSVVF
FKSINGILFPGGSVD
LLDATQHTL
VVYSGLENIKK
TLLEDGTFKV
QEIVEKVIKVY
AEKLYTQGY
SEFEELERKY
TQRDFMLSF
HPLEDRNTIEM
FLYKVVQV
TTDSGPYFEK
YSDITIFEKQEY
KASPSPSLSSY
VVVKAGESY
IQNPDITSSRY
TQFVSGSKY
RLTPKLMEV
VADKHELL
AVYDRPGASPK
YPAQITPKM
ALVSSLHLL
AIVDKVPSV
HELNINPKDEL
EEDYRTLTNY
DSDRDDLKLMAY
ALVDIIHGY
KLLEEQGIFL
LPALRSIGL
TPVKDLVKY
ALKIKEITY
AENDEVKFKSY
IEDPQIQAHW
HAAAYRNAL
AEDMTSKDY
EESDLERGY
KLYHNEVEI
SQGEDSVSGSQRISSIY
ALKAKKAVL
KLHDINAQL
AEFDTPGHTLSW
EELQKIYKTY
SLFEKGLKNV
YEEARKFSY
RPSQFPHSL
SESPIEKVL
IPTDKTVTY
KSFGSAQEF
RESNSIVKIF
SEDGTVRIW
VEAESEQKW
YVVPFVAKV
KFEDPKFEVIEKPQA
KELETKQSY
NNGSIYYVDVQK
AIIPSHLAY
RQVHIGQLY
REEQGSGGYSL
NEIADQVSREY
YSLKLIKRLYVDKSLNL
SPDPHKGLVLL
GEIKVLQGF
RQIFNGTF
GAGGALFVHRD
KLIKSLEAA
VLVDRTIYI
FAHPYQYEL
RSFPGFQAF
QEFAVDLEHHSY
FPHHVSPGF
VLAEKAAAY
KAFDTAGNGY
QEQLIRSLY
AEDLNTRVAY
KQIVEILTAY
NEIADQVSREY
RQYAKDIGF
SEEGLRNAL
KLVELPYTV
YSDPDSGHY
LPREPGDSAQF
SEAEHQRAY
TAVDTAAQISEQKSN
HAFQPQSGTVEAM
NYDAALRKI
SVFDVKSGSAVHK
LPLPNDKTLLY
SEMDGAQHAAW
TEINRSFKEY
IEVNGKQSW
MENIHSEMY
EEVDLSKDIQHW
KQKISEAF
LESEQKQQF
TEEHPNPGKRY
KESDILQRTY
KLHGVNINV
AEDAIRNLHHY
GESVIGKTY
AIQDKLFQV
KLIDRTESL
TQFTGRYHY
ATGDVALLR
KVTSIQDWVQKTIAEN
KPFTNKDAY
SSKEGGVTF
KLLGPGVNY
EELQQKVSY
VENKIVSLDPSEAGPPR
SIYVYKVLK
ISDLVLKEY
TVESPELQVPYK
RPFEQPQEY
LPRDHPESY
YSESSSDSSSRY
LPFDKETGF
KLLGPVLVK
ALLDGSNVVFK
LPRSIGNLTQL
FVAEQKVEY
LPFLRITSL
YEVEIDGKTY
ALAIKVLNK
TPLARIVAF
FLAEDPKVTL
VLFENTDSVHL
GEASRLAHY
AEFKEAFSL
GLDDIKDLKV
QEDPITYKGF
NPRPTAQDL
RPEDQRLIY
FKEAFSL
FVQMMTAK
MIREADIDGDGQVN
LTMMARKMKDTDSEEEIREA
FQKYAGKDGYNYTLSKTEF
IGGLAMACHDSF
GTINIVHPKL
RPVPKGATY
IPAKPPVSFF
YARDETEFY
VADKFTEL
VVQDMLVPMK
AEIRIIPAKKY
YPKRPLLGL
APRKVLGSSTSA
AEKDSASTEPYY
DLAGRDLTDY
LLAPVVKEI
KLFEGENEHL
IIIETDHNAY
TLVYHVVGV
RLIQESPTL
KLKEAVTLY
NPNQNKNVAL
EENEKLLKEY
MEGLTAKVF
EEDEDAYKKQF
ISKIREEYPDRIMNTF
LSELGDRQNESY
EAIKILKGEY
AEQTLNNIKQF
SPNLRQLL
GQIEVVKY
SEAEHQRAYL
MTFLRHRLFL
GVKVDKATF
TPLARIVAF
AIYEPKTFK
SQYPNQPTRF
PTDQPPAAHAKPD
AETDLSQGVARW
QELNDRLAVY
KEAFAKVDL
AQFPLQPGKVATF
AEDSVMDHHF
AEVTTDDRAY
IPTDVLKIVY
RIFANTESY
RELSTDAQW
YPAPERLQEY
IVDKVKPQLEEKTNETYGKL
IVDKVKPQLEEKTNETYGKLE
VQYKTQVVAGTNY
MIPGGLSEAKPATPEIQE
EAVQYKTQVVAGTNY
MIPGGLSEAKPATPEIQ
KELQAHGADEL
FAFEHSEEY
EEYQQAQHKF
SVYVLVRQK
RTSEIYVHR
SESGHYYSY
WSPKEEDR
IMQDFESDTF
DAYTHLETF
SPSFENAHDEY
PYVNNVPHL
ALLEPTNTPFK
FFDEVVKQM
HPLTPLITY
VYDTNPAKF
RQYLDQQQY
SAIGYIHSL
KEYSDDKVQL
SEHSIIKDF
GQTGTKSVF
ATYYGAFIKK
FVDDYTVRV
SEMNTDKQYF
VFIDKQTNL
HPHQNLIATY
ALYGVVNVK
EQLAEQNRKDAEA
SSGSVGESSSKGPRY
NDRLASYLDKVRALEESN
LAEQNRKDAEAWFNEKSKEL
YELEGKIKEW
NAAPGVDLTQLLNNMRSQYEQL
TQLLNNMRSQYEQL
DIKIRLENE
AYLKKNHEEEMKDL
EAIRISPTF
SEIFKKEHPDRF
STFSEIFKK
YEEGPGKNL
ISEENFRVM
VLIDYQRNV
TLMEALHYM
FLDESRSTQY
QEIKDIYGL
VEFESQNKEFL
FLADNHHQV
APAPIHNQF
TAITRAQSL
ALVSSLHLL
AIVDKVPSV
GLDDIKDLKV
ATIEETYSKAMAK
AELEENQRSY
RLDINTNTY
KVFKSLPGQNEDL
TGYQVDKNKDDELTGF
VLTGYQVDKNKDDE
YIKVRAGDNKYMHLKVF
KVFKSLPGQNED
VLTGYQVDKNKDDELTGF
TGYQVDKNKDDELTG
NEPILYGRSY
KVANIILSY
SLMHSFILK
RLQEDPPVGV
KLLDPEDISV
YPNVNIHNF
AEAFLNNQEY
SEEAESQQQW
QEDAARLQAAY
HPDEKSIITY
EEASLLHQF
AEIEQKIKEY
TESITVVKL
GVIDLIFEK
VLMTEDIKL
AENIQPGEQKY
ALAPGVRAV
APGVRAVEL
AENRLTEMETL
KTDLLLEPYNKY
KQFQKVITEY
NADAIVVKL
TEITDDLHFY
KVHAYIISY
SEYDRGVNTF
EESPYINGRYY
KEMDPVTQLY
AIDQLHLEY
KTDDLTMVLY
YEKEDSDEVHL
SGLGSFPFK
ALMDEVVKA
FDEEGAKIVKDL
KSLLGKDVL
LEGKVLPGVDALSNI
YYQDTPKQI
VMFGGKQVVV
AEALHAHGY
KLIEEVHAV
QENEDGYRW
RLYGKDYNVY
AEDLRAKAEW
TPSTDTRYLGSYSGKVE
LQIVHETGY
RQFDEESLESF
YYKMKGDYHRYLAE
RYDEMVESM
FATGNDRKEAAENSL
AIFPRAFPK
EEDSSGHTRAY
FTEEELARY
RPITDSPVL
ILYGEVEKL
NTVLSGGTTMYPGIADR
FLKDKFVEI
PNLAFLRF
RESETFPNDYTL
FSDPNFLAH
EEAQYQREY
FLLDKKIGV
SVADIRNAY
SLASHIQSL
KPIFSKIVSL
ILQNKIDLV
TENDIRVMF
KAIEPNDYTGKVS
AQYPSQPQRF
AEDDIRQNF
GEAGLHFDEL
GSFIHREEY
FQHGVIAAV
EIFDSRGNPTVEVD
SPDDPSRYISPDQLADL
MRIGAEVYHNLKNV
RHIADLAGNSE
NVTEQEKIDKL
NQLLRIEEELGSKAKF
IEDPFDQDDWGAWQK
FKSPDDPSRYISPDQLADL
DVTEQEKIDK
AVEKGVPLYRHIAD
IKDYPVVSIEDPFDQDD
KLAQANGWGVMVSHRSGETE
SEDGKIHVW
RMNPNSPSITY
IYNEALKG
GEYRAVTEL
GELDQLKEHL
APGQRVGML
KMLERIPEA
SEETRTESW
VLDIPSKY
VGDGYVVHL
SLYASSPGGVYATR
EEYMNKPTF
IVKEMTEVF
RQAPQPQSSL
ALMPVLNQV
YTYEHDPITK
RQAEQNPTASYY
ATNTVYVFAKK
HENDTIAKY
LPQDVILKF
VPKDYTGEDVTPQNFL
REDDSVHAY
FPDPNVKYVF
TAAETHYTY
AQQIQKVVM
VLYEKDIQLF
YPLLKNISM
GQRPTQPVY
GLNDFIQKI
RQVQFHQGF
VTEDGNQHVY
NESLFGKKY
RIDEARQEL
SIDRNPPQL
VYDAVKYTL
RTIAPIIGR
SADPDNLKY
AQRQEIRTAY
ATFPSISAAQNALK
SEPDFVAKFY
SLDVGGPLRY
YPTEKGLSF
AEALHAHGY
TEESPSGRGW
ISYPLHHPK
QEDEVMRAY
SLAEGLRTV
AEKDSASTEPYY
DEMVSLKDY
RQKAEADKNDKSVKDL
EEAQNLIRHF
FPVPKPIDY
YPSVENVRTSL
ERINVYYNEATGGKYVPRAVL
KTEVNSGFFY
KRVEDAYIL
KVAPAPAVV
KLVEAIRTNY
ALAKLVEAI
QENLTDLHQY
ARYSGSYNDY
SESLVHESW
AVYGQKEIHRK
IYHNPTANSF
SYLEKQVVTF
VIKSEDYMY
YPQPSYNQY
EEADKLVRQY
MESINPHKY
SPLTKSISL
YLEHGEYEGNLY
IPQKQREITL
VGDIPGVRF
KEAGVFVPRSF
KLYRPGSVAY
KLAEGVLDV
EEIYTNKNY
LPYSVGRVL
VYISEHEHF
VVLPYLVPK
MESLTKHLF
APLKLQMEF
NPFSDPRQF
GEYLPSKGAGNNVL
RLHTGEKPY
RIHTGEKPY
RVHTGEKPY
HEFSSPSHL
EEHVNRTGW
YSFIKGDTSGDYRKVL
LEKELHPVLKNPDDPDTVD
GEVNDIKTRSW
AQAQSGTGKTATF
EELVTGTVRTF
RTLTATAHMC
SLANETHQL
VLYPASPHGV
VLKPGMVVTF
KTLDHVLTH
KENGFTQHVY
KQKDLGDGVY
YPYPGTPITQRF
ILLDNDHYAM
VEAARGAGW
RENPVLRAF
SEGDITQKGY
IYDLVDRHL
EEEEGQRFY
TENDIRVMF
KQFDNYGEEF
LIVEPSREL
AEQTLNNIKQF
RVQPFQEGTY
VTNWDDMEK
HPHGLQVTY
KPIPLPRF
SEDGSLHVF
RILSGVVTK
IPDASKLQFIL
AEDENGKIVGY
AEDPLGAIHL
ATIQGAYAR
TERSVPHLQKVF
YYIQQDTKGDYQKAL
IRIMVSRSEVD
IEIICSRTNQEL
NIETAIKTKGVDEVT
AYTNFDAERDAL
MVALAKGRRAEDGSVIDYE
ESIRKEVKGDLENAF
SAYGSVKAY
YDAGVKRKGTDVPKWISIM
RPAPPPEAL
YVGDEAQSKRGILT
MATAASSSSLEKS
PGIADRMQKE
KIKIIAPPERKYS
PSIVGRPRHQGVMVG
DPIGGHIHSY
RESSSSAERQW
APRAIPTTGRGSSGVGL
IQRTEAYEY
VYERELQTF
GNLGSKGER
LVLSDRAPFAAPSPFAEL
DGAGPPDLRDLVTTLGGAL
YLNEQGDRVY
GEADEAELQRL
VFDEAIRAVL
VMAPRTLVL
DTQFVRFDSDAASQRMEP
VDDTQFVRFDSDAASQR
SEKALIVHY
IEVNGKQSW
KVVDSLYNK
EEFLRQEHF
LPPPVHVDY
DAIMNFKKEETAKLIEKL
LILDPIFKVF
LPSPVTAQKY
QTAQIFFTK
LPAPPHIDVMY
GLVKEGLVMV
TEITDDLHFY
YELIQKGVTEL
AVRDHNVEF
VIRDEVEKY
RQYEGHVNEY
ATAASSSSLEKSYELPD
MQKEITAL
KVYDLVKAY
SPAVERLISSL
VYVDLGGSHVF
KLQELNYNL
QEQLLLKKMY
EELEQKYTY
FQQLIQSSF
YPGDPTISH
LPIAPDLEHF
KEYQVETIVDTL
YPFKPPKVAF
FVDDYTVRV
DEIDAIATKRF
HVSTVNPNY
VEESIAHHY
IMVKPHEEY
KVLDTIMATKL
APFSKVITF
AQIKFLNTY
KQFDAGTVNY
IVADHVASY
EEVKLIKKM
AEYLIKEGY
SSSKGSLGGGFSSGGFSGGS
RMPPFTQAF
KFKAPLEAV
RPASYQSVSV
ALVSSLHLL
AIVDKVPSV
ETFSGVYKK
FPMEIRQY
RLLEYTPTAR
VPYVRPAIL
RLYQGINQL
SEYLPEVKDLL
PSSGLGVTKQDLGPVPM
VSSTSEIGTRY
YESDVRNTVTY
REVEEENRAL
ANLPVSLDTPLLK
LQRATPEQY
AEHDVTVKYY
SITGFFQRK
PTDTNVLRY
NEVIRHDATW
RLFQDEEIY
AEESAIRVGF
AIRVGFVTY
YPYNAPTVKF
SESFPHPGF
SEPPVYANL
FAEGFVRAL
SSDDSKLEY
FAMIPAKEA
EEAPLVTKAF
DYMKTTSNF
RVASVMQEY
SSFSGLLRK
TMDELVEHY
FLNPDEVHAI
KLYQRDLEV
YTDGPGGSGQY
KIIPENDIKSLTV
GEGSFGRVY
MIDETRNSLY
GEGKPTPAL
AVYKVSEY
YPVDLGDKF
GTDELRLLY
LPAQQVHDY
LPAQQVHNY
RPVNSAAL
REAEGTAGGW
TTELVNKDLDIY
YYDPHQATF
EEIPVSSHYF
AEESAIRVGF
SEAKAFHDY
AQYEHDLEV
SQAPAARAF
VVGAVVFQK
AYLEAYKEF
ERAVTGYNDPETGNIISL
NETTKQKLGIYE
YKRGYFNEEL
IGLVRPGTAL
ILSDPSDDTKGFFDPNTEENL
IATGGIIDPKESHRLPVD
IVDPVSNLRLPVEE
EVGERIKDF
LTRSGDYYR
LVRPGTALELL
LSVQKRSMSFQ
SDPSDDTKGFFDPNTEEN
PVEEAYKRGLVG
LSAERAVTGYNDPETGNIIS
FQAMNKEL
KIGLVRPGTA
IEKGHGIRLLE
SDPSDDTKGFFDPNTEENL
IKQLRNYRDNY
SEILSDPSDDTKGFFDPNTEEN
SESNLRKAF
SSFGNMIYK
ALAEEVEQV
KALPAPIEK
KSLSLSPGK
LMISRTPEV
FLIRESETL
IPYPGRTNADVM
KEYDLAKKY
KLFPGSPAIY
GQHSQGLGGHY
IMNDIPIRL
SKIDSEGGVSANHT
VQGPVGTDF
RPVPPPPSL
FLDKNDHSL
AETPDIKLF
DESGPSIVHRK
DVDIRKDLY
TIGNERF
NELRVAPEEHPVL
ISKQEYDESGPSIV
IVMDSGDGVTHTVPIYEG
AGDDAPRAVFPSIVGRPR
WDDMEKIWHHTFY
SLEKSYELPDGQVI
LRVAPEEHPVL
PVLKNPDDPDTVD
RAFPNKQGY
RAFPDKQGY
ESRAQLGGPEAAKSDETAAK
TVEAPMPKLATQSN
RESETFVGDYTL
REQSNDIARGF
FLIRESETL
IPYPGRTNADVMTAL
PAPTSNHGPDATEAEEDFVD
HLDEAQRLLY
ALDVANKIGII
KLYDIDVAKV
EEKPTKENW
SLNHFTHSV
RLQEFIDEV
GQSKAVKVY
EEFLRQEHF
YESDILKNYL
DRETQISKTNTQTYRE
REMLDQSNQW
ATAMGAFVR
KELELAHRY
AEAEHDEHYY
KQRQLTSY
AEDELFNRY
AESGSSLRYY
AEDSVMDHHF
VTIKEGSQLK
AENDFVHRI
YLDESKQLY
FVRVLVSK
MIRAADTDGDGQVNYE
AQNPANMSKY
MTERQALSY
GPMAGKPFRPQSL
ASDKETYELRY
HPRQSGPGAPNL
SELEYDMKKY
AEKPSGIHVF
QEKPIESFNEY
STYYGSFVTR
RESAVGQMGW
AENVAKKW
VVDAGKVTL
AEIENKGYNY
AESYRIQTY
MLLDVMHTV
TADEVHYFL
YLKNGKETL
VGYGTDSASGMDY
NMLEAVHTI
YEEDGARSI
YQDPDATSLKY
MENIHSEMY
EEVDLSKDIQHW
RPEQRLALL
APDSQRLKL
DPFVDRIGY
APVALVVHM
TELERAFGYY
VTEQDSKDSTY
TLNEKLTAL
GLSNHIAAL
GEEENQKRYY
AIIDHIFASK
VLMTEDIKL
AENIQPGEQKY
IQPGEQKYEY
RSSGPYGGGGQY
FTDPRTMGY
APAQARPTVF
YLVEDIQHI
SPSSKYVKL
ALPDTLKVTY
GENDRGVSF
ILHDDEVTV
KLYDPGQQY
RPRPTEATVSL
SVYYNEATGGK
LPKHATNVM
YSELNYETSHY
EEFEYQRSY
HYVDNKGFPTWLKL
HQREIQVM
APIAKVGVL
GVVPFSQRK
IPAAVKLTY
SASSLARAY
TENNKVATW
IYHNTASNTF
KYNQATPTF
YSDHPSGGSY
STEPPYSQK
VIILNHPGQISAGYAPVLD
YTLGVKQL
IKKIGYNPDTVA
KLEDGPKFLK
WKVTRKDGNASGTTLL
AVLNNRFIK
QENKELRTSL
SVLLFVTKK
ILYDKLEKI
RVYYVDHVEK
INEPTAAALAYGLDK
ATYILEAGK
GQMPHSHQY
RLINTQAIFAK
HAAAYRNAL
ATLPNQPVEK
KLQEFLQTL
AVQQFYQPK
SSDNATLTHY
EYNTIKDKF
YEYEDEAKL
ILYDHAHVK
AVYDRPGASPK
HELSGLNKEEL
RPMDKTVVF
GLWEIENNPTV
EEFDRYSGY
FEYIRSETY
SELKFSPQW
EELGFRPEY
SEEAEIIRKY
GLGQLGFHV
FGPPIPKGV
YQQKVGIMY
SVYVYKVLK
RLLLPGELAK
DVIRDAVTY
ETRGVLKVF
TAMDVVYALK
NVIRDAVTY
KVFLENVIRDA
ALKRQGRTLYG
TEYQRLEASY
TYKYVNMQD
YGVLKTDEG
GVSVDSQFTHL
YEDQTKPVL
ILQEEIKEY
MPKSDVNKEYY
TQRSQQLEF
SENDTYFKKY
KLQELENRL
SPIDVVEKY
AQVELTGDNSLHSY
IQAQKSSEY
AQYEHDLEV
ARKLIGDPNLEF
YYIQQDTKGDYQKAL
KIADFGLAR
IPHESQVY
LPIENDTYKY
FSDLNLEAHMY
AELYISNKQY
REAFVHVVTL
ISEENFRVM
SHRPPPPPGKPE
SPPGKPQGPPQQEGNKPQ
TETEALEGRIY
VTFVPGLYK
VELVTQQMW
FLYDDNQRV
APVAPHFAL
DEVTIVNILTNRSN
ATFPLSVQKF
VVINFDFPK
KLQELNYNL
QEQLLLKKMY
EELEQKYTY
AEDPSLERHF
YESDPVKAW
VFDEAVRV
HPRGGVIQSV
HSDIAQRY
TPNEERNVM
RTYLPSQVSR
EERAVIKAY
DEDPHDRAVW
ALYPHVLVK
SVFESLIAKK
ALVDQRELYL
VQCIQNKPLY
IDQDARDLY
IQNKPLYFADRL
LPLARVKAL
VLDDKLVFV
KIVLDPSGSMNIY
FEIRTTDDL
SEIESDGHEF
YTYDEAIHSV
SFEAQGALANIAVDKAN
ASFEAQGALANIAVDKA
EEVESLNRKY
YPLDVQKEF
ILKGIGETF
AEEEIGTPRKF
VIEVDSAHY
ATIPVSQISTIAGSK
SGFEGMFTK
AEKELTDRNW
SEFPGAQHY
KESVVFHAY
FEDNPRDLQL
AEDSVSQRAVL
KELILHNPVTL
VVTSIFGVK
FLFGEVHKA
AQYDQASTKY
KQYEVEIQTY
TEEEMRKLF
QTYSTEPNNLK
HAFGGNKASY
HVIETLIGK
VTIFIRGGNK
ESRAQLGGPEAAKSDE
TVEAPMPKLATQSN
RVADFTEQY
SSDVSHQEY
KLHGVNINV
LLDIIKSTV
VIIDDRHVY
AAVDRTTEL
SEAPNEKLF
EEMEAFPEKF
SEMDSERLQY
APRPASGPIRPIV
LTGPVMPVR
GRDKYEPAAVSEQGD
ALVKAGKVY
VIIDDRHVY
KVNIIPIIAK
AEINENNVREF
KVSRVVNTY
RQKEVNENF
VPALPKSLISL
KVAPAPAVVKK
ALAKLVEAI
ATIDGSVNPK
PYGNIQSRL
SPRGDPESPRPPAL
KEYDLIVHQL
LSDYETPAHSSY
EELQAVDSQKY
SLIGHLQTL
HTADISSHF
HVDKAEGTTY
VYVQNVVKL
APAARFNNSQF
HLAIKLEQV
AILTVVPKI
LPAYRAQLL
TLMAEMHVV
SSDRTITEY
AEKDSASTEPYY
YGMPRQIL
LVDGYNVHY
AEADKTIKVY
KQYPANQGQEVEY
EEDEDAYKKQF
SPLSSHPVV
LPATRGYAL
GGSRGGGGGGYGSGGSSYG
GGGSRGGGGGGYGSGGSSY
YEEDAIVRM
LPFLPSTEDVY
IIGTIFIIK
EEFGRFASF
KMVGDVTGAQAY
VGDVTGAQAYASTAK
SEDGTVRLW
AKADGIVSKNF
DWIRSTLRR
RLQVDSAEY
AQYPSQPQRF
AEVENVFHSL
GTPLETIQKK
GQTKPVVVY
YEQQDAHEF
EEVLIPDQKY
LEDGRTLSDY
IFAGKQLEDGRTL
VKTLTGKTIT
LPIPVDAKVGY
GMKDGQKITF
FQKPISTL
AELNSTTEELHKY
TQKVTAGY
GQKPWSQHY
AQKLLEQY
SQHYHQGYY
AENPGKYNI
NSDLSEKLEY
KEKEFQEEL
AVNMVPFPRL
RQVGATVEF
AQLPKPTSTY
RPVAPSGTAL
EEIYTNKNY
VLEENQEHY
AYLEAHETF
NENLGTVKKEW
ATFLQTDLLK
YPAERKQAL
ILATNTQKV
IIHEEVEKY
NEQESRHAASY
AILLPQPPK
IPIERLYVTY
TASSRIHIY
LTDFIREEY
APALARTLQSL
EEDEDAYKKQF
QVQAAQFAK
ATALEYVYK
SESNIIRHY
AVIPEKQLVEK
QEYPNSQNW
KQKEVIEGY
HGYENPTYK
TPEQIEKIY
QEYEDSGGSKTF
SRVGYPAQVY
RVQVSPLGHK
GEDVETSKKW
FVYQDPQGRHVK
KEIDSVKYL
DPEGSRITY
KEVEETIEGMLL
GLLQPPVRIV
ALAEDPQELRDGF
ALLDRIVSV
YQKQPKIGY
APLLRGAVF
RINENDPEY
ATAIGMPVEK
LLFPESIRV
SVSPPIPHLR
SNNKYAASSYLSLTPEQ
DNKYAASSYLSLTPE
NDKYAASSYLSLTPE
IAQDFKTDL
FIKDGSSTY
TYHPGVPVF
LTDRGVMSY
TLKDRELSF
MQYPGRSLVF
EEASLLHQF
QEDAARLQAAY
AEIDARNDSF
ISLEGKPL
AEDDFKEYVL
RIIDAGPKGNY
HENDITHFY
KMAPTVLVH
VFDTAIAHLF
MLDHQPPQY
VQKAIPMY
TQRLKIMEY
SEIEAKVRY
KTFNEPGSEY
ILQEREYRL
RLMAEDEEGY
ALLDSAHLL
VYAVIPAEKF
SSDNATLTHY
DRETQISKTNTQTYRESL
AESASEAAKKY
YEYLDHTADVQL
FSEIDLEKY
FLHEATVRL
TLLNVIKSV
KFDDKTVTF
DEIDAIATKRF
NEFHSPIGL
DMDKVLLKY
IQKEATWTM
FPANNIVKF
AGFSFVNPK
GSYSKAFAR
GIFGGHIRSV
GYLADPAKF
KLVEYIVKA
TAIREAQTF
VEDELVKKY
KEANAFEEQL
EIPPLEGDEDASRMEEVD
ILDKKVEKV
NMYGKVVTV
IQVKVRDTY
YQPSPSPQSY
AMFDQSQIQEF
TLFDYEVRL
GTVTKVIPK
DPIGGHIHSY
KVFDPVPVGVTK
GLWEIENNPTV
KENSIITKY
KLGNAPAEV
AENTLSKLL
SPGVGKTSL
EEASIYSRW
HEIQEKLGL
YTETVNHHY
DLEERKNSL
AEELERQGY
YQRHETEQF
KIIDFIYTA
KEKEPDYVLL
LPRPVPQNL
APSQQRLVVV
KVMDEVEKA
HVIENSNAF
IFNPRTGQLF
STDVSDLLHQY
HPDAPMSQVY
SILEDYANYK
QEQESEAQRY
TEEDLEKLF
VIIKGTQIY
VEDPTNDHIY
IQGFPGQHY
TLIDLPGITRV
FTDEEGYGRY
EATIQLDELNQK
FLNGEVIRL
YEDFHIVKL
SEAKGLVTL
FEFEYQTKV
INTPLTTTSGNLHGQPVS
KYGVFEESL
STIEYVIQR
KLMSELESF
VVINYSIVK
NSEEMKEAYY
ATVALQYPK
ITILGTVKPNANRIAL
GEVDYKKKY
YTEFTPTEKDEY
ALQEKLWNV
EEEEALQKKF
FLDSTGSRLDY
AELPASVHAL
TYGEIFEKF
HTDTSHVMQY
LPDNINVYATTAANPRES
VLDDKLVFV
YVAEILPKY
ATFYGPVKK
LLEDKHFQSY
HEQEAILHNF
VIDEPVRL
APDGSQRAVLVQF
ALAEYVIYR
YEVKSENL
YEDATKITV
VQEDQRDLIFK
HEDGSQHIGL
KPFGLKVSQL
SPAPTHNSL
LPKTGTVSL
APLDSIHSL
HPIEGSTTVF
VLSSFVLAEK
HLAPRTPEV
RLINTQAIFAK
VLIDYQRNV
VPMFRNVSL
KLISTLIYK
YEYDENGDRVVL
YEYDEDGDRVVL
KAFDLTEQRY
SEIEAKVRY
SAAAALVLK
STDPAAPNLK
ALNELLQHV
HAYLSKNSL
MEMGAAKVW
VGDPSVHLL
RYFKGPELL
IPRSSNDYTSQM
HPREPALGP
GQAVILGNISSI
KLPGSIQHVY
TPAAVRELVL
RLVQSPNSY
KASIKKGEDFVKTLK
AKVAVLGASGGIGQPLSL
TLYDIAHTPGV
FLLEKGYEV
RPAEVGGMQL
RVAPRSGLAAK
YSKKLEAKY
VKQIESKTAFQEALDAAGDKL
RVQPKVTVY
QEAIPDEVIKKW
AERLYTQGY
RELEQANDDL
ILKEDPANTVY
DELEAVRKY
SPRLSQTFLQL
YARVVGSEY
TLNVSTTRY
SQQSSQPYGQQSY
PILYRPVAVALD
TEETLRGNPVL
KPLGIKTAL
DAGAGIALNDHFVK
MAHMASKE
YDNEFGYSNRVVDL
FRVPTANVS
ISWYDNEFGYSNRVVDL
MESINPHKY
GTIFAELATKK
GLTEALHFV
AAHQDRVEQIA
DRDHDRRLDFTEFL
LEKELHPVLKNPDDPDTVD
IFKLTMA
LEKELHPVLKNPDDPDT
AETDFEKRDF
SEDEIKKAY
FVDDGTETHF
GVKSVGQGY
AENGLTVRL
SQMKSYQSF
AEESDLSRQY
VSDFSHPHY
YIDENQDRY
MVIVPTREL
IPVNEKDTLTY
EALRDGDKYS
VLVDRTIYI
GEGPLDVRL
KLYPLPSAR
SPDTKKIAL
TVKDSRTVY
FLLDKKIGV
AESLIAKKI
FVNPHVSSF
YPRTGGTL
RPEEGRPVV
SEGYPGQRYY
KTDLHNEGY
SSDPYHSGY
RMLDSVEKL
FLLEGIRSL
IPGGLSEAKPATPEIQE
KTQVVAGTNY
IRQNKTNSILFYGRFSSP
LTEFNKSTDAYEL
LGAKDNTAQQIKKVLHF
FIRQNKTNSILF
DAIKKFYQTSVESVD
EEKLTAEKLME
ELKIANKLFGEKTYL
RSGNVHHQFQKL
IVLLPNEIDGLQKL
VENNLILKM
IALVHTDSY
TEITDDLHFY
AVALPLQTK
HPYPPGPGVAL
IPIPTLKAY
KENSYVKKF
ALGKDYVRSKIAE
NSNWFPEGSKPFIYQ
FENGKDVNDWVGPPNDNGVTKE
SESSIDRLM
HAEASAIVEY
EAIREAVVY
VTFSEESAVPK
SEESAVPKRSW
LLEPFVHQV
YLKVRPDEI
SEEGITKSTL
LSDIVIEKY
KVANIILSY
FVTLKKDVDNAY
GGPGGFGPGGYPGGIHE
GEDGKVQVW
SEMKVSSTW
YEGSPIKVTL
MIMNKGLGSNERLEF
FNRQAHHTDKFSSQEL
AEAMLQANHY
HVLDVIHEV
DAYALNHTL
DEARSLKAY
RIINEPTAAAIAYG
NVLRIINEPTAAAIA
KEPDRIVGEFL
ILIDKTSFV
LPQANRDTL
AQYEHDLEV
KVKAKSIVF
LSKLLGSLY
FPNIPGKSL
QTDKLKELY
EEFQKELSQW
IQNDRQLQY
LSEINKPNFY
KPVYPGQTL
EEYSNTRAY
AASKERSGVSL
DIAVDGEPLGRV
NPRFQEADSPTL
VMMDPNSTQRY
SPLKGLSL
RIFQEPTEPK
VIDEVRTGTY
KYMETIEKL
REIESSPQY
GQAPHLGSGQPQQNLY
IPDEKVVITY
TIFGKVTGDTVY
STMELDEALRK
DESIIPKKY
KELPQGTSGQLW
DENSVIKSF
SEADQLGKIF
TQHPTLRLY
AVFNHTEDY
AEMLRSISF
FYVDTVRAF
TEVTGHRW
FAYDGKDYIAL
SEAGSHTLQRMY
VDDTQFVQFDSDAASPRG
EESDLERGY
DELIQQSQW
NEIQEALSRSY
FVRSDLGPSYGGWQVL
YDNTTGKQWKNSVNSHTIGRY
NSAHDTDRNLSVDVY
ALRSLGIPSRVITNF
AEVNADRITWL
VQKDIQPY
RVPPPPQSV
YQATYRDAY
KVIEINPYL
RVDENNPEY
GSYSQAACSDSAQGSDVSLTA
NVIEGPVFRPGSKT
VATDLDTGRPS
VVTGNMGSNDKVGDF
LIMGFLVLGL
KQKVNIIQF
KEIGTKQSF
YIFPLDDKAAV
FQQFRKSKENNIF
VQAKVLEIPYKGKDL
YLDAIKKF
LGAKDNTAQQISKVLH
EYPDRIMNTF
ALKNPSEEY
KAYHNSPAY
HIIGRIESY
AVILPPLSPYFK
YSDKYGLGY
MPRVQTQQY
TSAFMPVLK
VIDYAVKI
LPSTRLGTL
SPAFSTRVL
ETFYSTERY
LIDADPYLKY
YPGQPHPAL
HLSSQQASGQSY
TSSSSSSSRQTRPILK
RGQTGGDVNVEM
YEQMAEKNRRDAETWF
LALRGQTGGDVNVE
FLSKTEEL
LLDTPVKTQY
TGYQVDKNKDDELTGF
NEVYEAVKNY
KTYNEPGSQVFK
TVLESRSLFSK
MDHLDIDHNKKIDFTE
MEEYMNKPTF
SPFPVQDRPESSL
YSDDIPHAL
GEFDPSKERL
YALPHAILRL
EQEMATAASSSSLEKS
DLAGRDLTDYLMKILTERGYS
TERGYSFTTTAERE
YASGRTTGIVM
LPQDVILKF
LYADVGGKQF
MTTVHAITATQKTVDGPSGKL
ISWYDNEFGYSNRVVDL
GETSTKSLW
REFNEEGAL
KEKYIDQEEL
KEFEGKTLV
ERIMKAQAL
RQYQEARETY
GDGPVVTDPKAPNVVVT
YPSEKRGEL
ISELLTSDDMKNAY
SEEELKKAY
VPGKTFVNITPAEVG
GPALGRSFL
RVAEAVAHF
HPTDITSLDQY
FTDAGFEHY
EELDFQKNIY
IHAYRKLLEGEEERL
YRSVGGSGGGSFGDNL
VEIDDGKQREF
IPHTDPVDYEF
ISDEHGIDPTGTY
YSDKYGLGY
QQALHTVQY
IEAELNKHW
ATAEEEEDFGEEAEEEA
KVFDPVPVGVTK
NVDPVQHTY
KEKPSDPVEW
VSYKGSISY
NEYESRSLW
APRLPITGL
VEISNEVRKF
SESELTRLL
EEAENTLQSF
IDKVRFLEQQN
PAGKLKYFDKLN
LLQNSVKQY
RENTQTTIKLF
KQYADVEGF
NKEIPAWVPFDPAAQITKQK
YYDGKDY
MLDSHEELY
IDIHYGVKSN
TEYLSNADERL
FGKWSTDDVQIND
AIKKKDELERVAKSNR
AETPDIKLF
GLDVDGIYRV
AEDGKVRIF
GPPQQGGHPRPP
GRPQGPPQQGGHQQ
GGRPQGPPQGQSPQ
GPPPPPPGKPQ
AVVDIYHSR
AYLEAHETF
ATNPESKVFYLK
YLKMKGDYFRYLAE
IQVTKVTQV
TEMDSHEEKVF
ALLGDLTKA
KLIESTSTM
LPYQGHNSF
REVVETPLL
SESNIIRHY
IERDGTESY
GESSFTYRAY
EENRNENSGNSW
HENEDIYKL
APAAGAVRAL
AVYNEDTSMIEK
FTDEEGYGRY
RQITQVYGF
SPNQARAQAAL
KLYPTLVIR
GETGLGKSTL
FIAPTGHSL
LPQKPYNDIG
LPDQVLRVF
AQELLQKY
GQNHSRIVF
VVKNVGLTL
KQIESKTAF
TTEERTQLY
IPNEIIHAL
ILAIERESF
GFPATPFGAQW
VYNSEYYHF
SAIDRIFTL
SPEPGQRTF
SVDEESYKTLK
SPLYRDEL
GPIFRTNEM
SPYFQRPLAL
HPVFQQESF
AETEEIPKIF
AEGENKTSKSW
AIYATIPVYK
GALPYAVGK
VPNVGKSSLINSL
RVQEAVESMVK
REILQTYGY
EEIAIIPSKKL
VTQPTVGMNFK
REMVSQYLY
ETDLLDIRSEY
TPEEIAQVATISANGDK
GQFAEAAGKY
SQRFKSSVY
TPLARIVAF
LLQEVEHQL
IPGGLSEAKPATPEIQE
ILATNTQKV
IIHEEVEKY
SELEKTFNL
AEEEFVQRF
HAANQSYQY
EVPEVTVFSKSPVT
IIDTPGHESF
IDKVRFLEQQN
EEAENTLQSF
QELNDRFANY
YRKLLEGEESRIS
KQQASHYLY
DGISHAPNAVK
IPFGSSAKSPLPSY
STFNQVVLK
TENSLHMGY
VPPGASENELKKAY
SEDELKKAY
SENELKKAYR
SPFPSSIPH
VMQDIVYKL
IEVDPDTKEML
FPFEKGSVQY
GQFSGFPFEK
REEFPQIEGSAL
HEAERNIAL
QAVLSLYASGRTTG
LSGGTTMYPGIADR
TENIDIKKY
VEKLGAYEL
IVIDPKNPL
IPSSHSVSGGQRP
SKGKIYPVGY
SVSGGQRPVVVVVDQ
RLQESVMEA
GTSSVIVSR
VTILMNDYPK
AEAEHDEHYY
EEVHDLERKY
LAKQVIEY
SQNRVAEF
KQHGVNVSV
AAYNVPLPK
TPSKQSNNKYAASSYLSLTPEQ
NESEEVRQF
LPLSYREAL
NRPEFITEF
KETFVPHVTL
KESETFVQF
VSDRVTVLY
VEVSPATERQW
APAPPSKVI
TTDSSYGQNY
KVFERAVQY
AEIVEGENHTY
ATEYHLGLLK
AVEAKKTYVRD
AYSSYVHQY
EEISNMIHSY
AEPLPRNGDQW
GQHSHVVRY
YSEAVASHY
NEIQEALSRSY
EESISQLRHY
AVQKAIPMYK
ALRDVRQQY
QELNDRFANY
EEIAFLKKL
AEFVGVSHL
TEDQRFPQL
NEDEIKKAY
SLLPEGPPAI
IPRDPSQQEL
RPKLPEDPLL
LEIKKIGDEY
AEHFLEQQM
HPTVVISAY
IPVDISDSDMM
YSEDLSDMHY
AETDAIRFL
KTLYPIIGK
SVLPEDAILPLMK
YPLEPRTETY
VLKLVDISY
NAFEHGGEFTY
AVDQIKSQEQL
RPNGTKVAVL
VLFGVETHV
RELLESNFTL
KEAFAKVDL
TVDIQNPDITSSRY
YAALHGEFY
KEQEFGKLF
SPQGRVMTI
PQKIAGELY
RQFLQGQNF
IYHNTASNTF
KYNQATPTF
SPRGPGQGSGHL
AESGSSLRYY
REIMGTPEYL
GIYVSEKGTVQQADE
YMIAHITGL
NTEEAANTMVNYY
ILTDITKGV
GLKEGIPAL
AELALQKKY
RLYFSQQTY
KEFEDKKVEL
KLPDIFSVY
IESNHPIVL
RVYPESIPR
GELLGRQSF
GEGEQIRAF
SAFGQAFSK
AYDKAVASF
SAFYVPFAK
AEVNNFPPQSW
VQFHSKELY
IEIENFKSY
LLAPVVKEI
SPSDRPLSL
APTVRSKAL
FEFGSLDQKL
AELMPVGDNNF
RAFDSQNNTVY
VTEEPQRLFY
KEMYDYQGRSY
RTAGPHTQF
GENHLTVTW
AEELERQGY
YGKNTIAY
GIYVSEKGTVQQADE
NEDGALAVLQQF
GQQSSYGQQSSY
SEFDSISKNTW
GLLGVTQQL
SALEHSIQY
YQTIGNHASY
RILFFNTPK
GSYNKVFLAK
YLMEGSYNKV
KEFDGKSLVSV
HVYTPSTTK
AEKSQERPGNFY
SQRPPTRETF
YEAIHHEDL
KQYKVVVY
LFDHAVSKF
NEMQPNGKVF
RYPDSHQLF
DALSPQLQQL
GLNKVSPVY
AQINELHLAY
EEIDEKIGF
IMLEALERV
SALGYLHSI
AEGIHTGQFVY
GQRKGAGSVF
AEFQEHEHAL
KESEEKEVL
YPKKLVQTY
LLDATQHTL
EELSRLSQY
NEDEIKKAY
VQYYLAQHY
DLERKVESL
REYQDLLNVKM
AENDFVHRI
DAIRNLHHY
LSQNQGGKTFIVGDQISF
LPKNDLITY
STIFYYVQK
KQYSGEEGF
QEQGGEASPQRTW
KVQWKVD
GQQSSYPGY
SQPYGQQSY
SENGVSKDVW
AEHPELRSY
VPKPDLDSY
GETNGRIGW
REGDVVRIY
QQYYPDGNSQY
KLYQRDLEV
AEQDIKDSF
RPKLIGEEL
KIDENQLMY
KEIESTKGEL
MTESYEQEKY
TEFEQQERL
TESYEQEKYTL
VTVTDANLV
GTAIKPLPSY
FLDDVVHSL
SPSDRPLSL
VGDPSVHLL
GEAGSITHL
APFSKVLTF
ATFGPAIAAVQK
QLAQFVHEV
DEIDAIATKRF
LPLTHFELY
TLLEDGTFKV
YIFKERESF
VVTEHLINK
ATFYGPVKK
FPMTMDEKY
FPVIYDVKY
TLADVLYHV
VYDLSIRGF
RIMDPDVITGY
EDIVQESKKY
NPLAATHEF
TSYSSEFSK
AQQKNLEGY
GLALQGIYKA
ISDLVLKEY
VTNDFVMLK
VEQGIDAKW
VPKPDLDSY
NDKYLNGCGEISV
DNKYLNGCGEISV
VVDEHTGQY
FGIDRPAEL
SVQGAGTSYR
HPREPALGP
APGPPGRSML
NESGVLLHF
RQYEQQTY
VIDQKVYEI
GQNVFGSFLK
REYLLTQDQL
YSEAVASHY
GAYDGKFEK
RLSPGSKEY
HEDDHNFEL
FEIDTQRIEL
NPRNTEAVTL
VNDPRPQHKYNKLY
GVSLKNMNKAER
SVNNSIFYR
REAEFTKSI
AMRLGAEVY
AEEEIGTPRKF
VEYNLQQHF
NENDIITHF
KIANKLFGEKTYQF
TYKQVVDLI
SSFSGLLRK
VTKQIAEY
LLYESPERY
TALPRIFSL
RVIEDNEYTAR
SPIPFPPLSY
TEAAHPIRLF
GQIEEAGWSY
IGEAAKSVKLERPVRGH
LFNMQPLF
APDGSQRAVLVQF
ALLETNPYL
KQALSGFGY
TVIDEVRTGTY
TPEEIAQVATISANGDK
TLFPSKIGV
GGVKVERQVFGEATKQPGIT
EGPIPEVLKNYMDAQY
GSLSYLDVTRK
MQQKLVDQNIFSFY
KIISDNLTY
NVIRDAVTY
DVIRDAVTY
ALKRQGRTLYG
VADTVARVL
KEDEDIYKL
PGDSDIIRSMPEQTGEK
GQIDSEFQAY
FTEPNRHFY
AQFEHTILL
YEVEIDGKTY
NSDINSNHY
TYKVISNEF
ASELKALGY
APAAGAGRLL
NKVISELNGKNIED
PNDWIMENPVL
LPRQPPMSL
EYLTKVDKL
LLDQGQLNKY
IYIDSNNNPERF
NDDEKLNNAKY
TTENQYRLTSLY
IDHLDLKTV
VPLREINQKY
AILEKVFTA
VVYSGLENIKK
TLLEDGTFKV
YTYEHDPITK
FLIRESETL
VLFGVETHV
GESSLRNFTM
TQRGLKTVF
EEEEALQKKF
PYVRNTPQF
QEQGGEASPQSRTW
IQKADIFMF
HQRQQVAY
RQQVAYQKY
GTIEKVFVK
KLPEFTKSEY
VLLGKVYVV
YLDEAEREKQQY
YPAQITPKM
KLLDVVHPA
ALADGVQKV
RSFAGNLNTYK
SESLVHESW
ATLNSIVAK
KENEGLHQF
SRGDFVVEY
SMFDQSQIQEF
YALPHAILRL
VTNWDDMEKIWHHTF
EQEMATAASSSSLEKS
IQTVHSEY
RQEDDRGITY
TQATIYVHK
IEEKLNEAI
FLYDDNQRV
AFGGSGGRGSSSGGGY
GFGGRGGGFGGGSSFG
GGPGGFGPGGYPGGIH
SGGGFGGGGFGGGRF
GGFGGRGGGFGGGSSF
SVYVDAVGQFLK
TEVTGHRW
VLMTEDIKL
KEISELNETFL
AEKAPTNIVY
SPLPSSYPGKTAL
VADKVHLMY
SELSSEGTQHSY
KMRAEDGENY
HLAEALHQA
VVDAGKVTL
AEIENKGYNY
AQFEPDSTEY
TSPFPSVASSAPPLTGK
RQSPHSNLF
RIFPLSEDY
AETGSVKDF
AESLFKESY
YGNPRTNGM
SEHGGGAGNNW
EELPHIHAF
RSDLKSETY
EETSAIRVGF
SPYNVSKTAL
AESIVVHTY
AELNAEDQNRW
HEQEAILHNF
VIDEPVRL
FTAFANSHY
REQHDAQVRLY
LEQANDDARTF
KVLGALLFV
ISAPHMHAY
HLYARQLTL
SEAPSGESRKF
KLDEHIAYL
ALPLDTVTFYK
SVKPASSSF
RLYPEGLAQL
HQRSIAEL
KLHLQSTDY
ISEENFRVM
MPLPGTKALPSM
FYDERIVVV
SVMGVTVSR
KEIYDKDGEL
KEISFAYEVL
SEIGKAVGF
VENKIVSLDPSEAGPPR
KPSESIYSAL
TVADKIHSV
GEGEQIRAF
EENEKLLKEY
RQITQVYGF
QELEPENKW
FIDASRLVY
APAPIHNQF
DILHRYESL
NPLKGDLANTF
RIYNGIGVSR
SQRMVEGY
IPYPLPKQDL
YHRIQTL
RYSGVNQSMLF
AEDENGKIVGY
RVFQEQERY
KTKEIEQVY
KSVRPGASY
HEIESAGQTW
TSALPIIQK
PTDPKVVVY
GELFSSPHL
GQVYSELKY
FLAEDPKVTL
MEAFFSHVL
GVFRGPVLPK
FLAEHPNVTL
KYMPNVKVAVF
KLYHNEVEI
KQKDLSGFY
KEDEDDKTVL
KEDPTSFRL
IEVDPDTKEML
FLDESRSTQYM
GKDAVEDLE
AVGGLGKLGKDA
PGLARQAPKPRKQ
KSSEVFTTF
NAGEDPGLARQAPKPRKQ
QKENAGEDPGLAR
ILTDITKGV
VIIKGTQVY
RVFSLSSEF
KLSPTKEAF
IGVTAVAFNKELD
TEMNGKNTFW
GVLGGYIQKK
ALAEEVEQV
ITNKYQLVF
SVGGGSSTIKYTTTSSSSRKS
AIGGGLSSVGGGSSTIK
TPFVKEEL
TLVDEVFRI
VPVAARLLL
SPAPPLLHV
VSMDYAISK
NYTDRIQVL
ALNELLQHV
TPSPESPDQWSSSSPHSN
APRLGISL
VTEFEDIKSGY
VLTEHSEEL
RLDPNVQKW
ALAFHLISQK
SVSNVVITK
ATDYPLIAR
YLRNNQLVAGYLQGPNVNL
AVILPPLSPYFK
KEIAEAYDVL
AMFDHIPVGV
FLYDTHQNL
SLIDKTTAA
FPNIPGKSL
FYISPVNKL
YEDPQHHPL
FLFEPVVKA
RVQVSPLGHK
FLLDGFPRTV
VVKLAHTY
TDKVVIGMDVAASEF
RLYPEGLAQL
HQRSIAEL
KLHLQSTDY
RLSDAQIYVDK
VIWGKVTRA
YARDETEFY
SQVPQQSHF
IILDEAHNV
YPSETTVKY
KLLSKTPEL
VGDIPGVRF
KAHLGTAL
EEIDEIRKSY
YTDKIMTY
DEQETPLPRSW
REIADLGEAL
VTDDSPKYNY
NTIDPSHPM
APTQEKIFAVL
WLTKVSQPA
SVDPHGFISY
SAFLKTIAL
LPTEPPYTAY
RTGPPMGSRF
SEMEMAHLY
APAQRAQSL
LAVDKSASL
KVAGHSLGY
FAIDPHLLL
AEALHAHGY
HEHTEPVSL
TVDGVVFHY
ATDLTFLEK
APVGGHILSY
NPYRDLQIY
RQHEEPESF
KAFDYPSRF
RTSEIYVHR
FPAVLQSSGLY
NSGALTSGVHTFPAVLQSSGL
TVSWNSGALTSGVHTFPA
SNGQPENNYKTTPP
QYDSTYRVV
KALPAPIEK
YSKLTVDKSRWQQGNVF
LMISRTPEV
DVSHEDPEVKF
GLYSLSSVVTV
KPREEQYNSTY
TVSWNSGALTSGVHTF
SEFELLRSY
IRHTGEKPF
VIDQKVYEI
ILQALGKSY
EIDISSYIEQTR
GPRPITQSELATAL
KAGEVFIHK
IEGSGKQVW
SESFPHPGF
VQQVQRLPF
AQAISRFAY
RVIEGDVVSALNK
PSSGLGVTKQDLGPVPM
VPRPAGGEF
KEQYQQQQQW
LSMPGFIQK
AYVELVHHI
GLAKAVASV
GEQEDRPGLHAY
ATDSYKVTHY
AVYKVSEY
RVQGFQVEY
RINETRDVL
EEQKNLHFF
GLMTTVHAI
RIEDPQIQAH
IEDPQIQAHW
LLDSSQKNLY
VILIDPFHK
AENISRVLY
GQIGHGYKY
GEVFRVVDTL
GEDKGGYVI
DVITKFEL
TAKIRPFAV
PAGLIDDGETPEAAALREL
TEVQHLIKLY
FGLARAKSV
RVAPAHGLFLK
EESYSRMGY
DAYTHLETF
SPSFENAHDEY
AVHPSGVAL
RELGLPEEL
TYQEVAQKF
GEADEHYQL
NAAKVFNLY
AEMAVQQNPHSW
KELESIKETY
GTLEDQLSHLK
FVRVLVSK
MIRAADTDGDGQVNYEE
RVDENNPEY
LTDRELEEY
YPYRYPAL
GETSYIRVY
MPQEKSPGY
EELILVHDF
DTQFVRFDSD
TELVETRPAGD
HPLSDHEATL
EEVRQGLKAY
LLSDTVQHL
SPMSDVVSREL
KEIEAIESDSF
YVKDDKASF
EETQAVMKVY
AVIESEHPY
QLVDIIEKV
VTLHDMILK
ATYYGAFIKK
HESPIFKQF
YPSIHITAY
AEPDESNARYF
AVFVTSEASLK
HPWGSSSSF
GQVKFKSSNY
VQKPDAANY
AYRQGHFTY
GQKPGGSDF
AEQNRKDAEAW
MEQPIKVTEW
LLYQEGAKMAV
RSDTPLIYK
GEITGEVHM
IALVHTDSY
VPDRFSGSGSGTDFT
VEIEERGVKL
YIDEQFERY
NEDEDSPNKLY
KGIRNVPY
AVLEKQDISDK
ATFKDLLTR
YEQDIREYSY
YEDEMASHL
RPSASTQAL
FSDHHENKY
KYINTDAKF
VYAILTHGI
SEAADSDAHLF
AAVPRAAFL
QETQLIHVY
FAGPHSTL
HQRITEEL
KIFFENHPY
VYDLSIRGF
TQFVSGSKY
KIYEGQVEV
EEDEDAYKKQF
QEDLRTFSW
LYTEKFEEF
DLNKRVQDL
KEVEQFDVATHL
LIKETTTGY
YQMEKDIAM
AEPTEEVYKHF
DRDNNRVGFAEAAR
ATFDNVTSYLK
VSDPSSPQYGKYL
KLQLITHAY
RQIEEQKAL
GEVEQQRTY
VQTKGTGASGSFKL
ATFFGEVVK
KYTPPPHHI
RSFAGNLNTY
GEEENQKRYYL
AYAIIKEEL
REMFTIHAY
TLASSLHTL
VQQVQRLPF
ASILIQQHY
SFEAQGALANIAVDKAN
LESDDVLRL
KEFEENTQHLL
KTTAQVLIRF
RAYQQALSR
SQYQQAIYK
ILDQKINEV
YPKGAGEML
ALFKAWAL
EEDAALFKAW
AQLDAYNARMDTS
REAQQQQHLY
ALAEIAKAEL
FINKGKGFG
EESYSRMGY
IQNDRQLQY
DSSEEKFLR
KPSESIYSAL
RETLINKGF
SENELGVGGTSQW
FGLARAFSL
KEGFPITAL
FLASVVDPRVASA
TPSGSREGSL
FVKRQFMNKSLSGPGQ
RVIELVQKY
KAWENSPNV
KYPLLISRI
GEKLPDVVL
LQIDNARLAADDF
VVLSYVKEI
APGVRAVEL
PEEVHHGEEEVETFA
RQKAEADKNDKAVKDL
ILDKKVEKV
STMGYMMAK
GVYGGSVHEA
KQLGFQETAY
NPRNTEAVTL
DEATRKAYY
YPDPVSIIQKY
RSDTPLIYK
SQYGELIEKY
PAPATTFAHLD
KAHGGYSVF
TLYEAVREV
SVINPGAIYR
LLYQGPHNTL
RLNLESSNSKY
GQTGTKSVF
AEAMGSARGGAANSW
NTEEAANTMVNYY
SEAGSHTVQRMY
RAAPGAEFAPNK
AELSEQIKSF
KEQQSLQRF
KQIENARMF
VQALGAHLY
YQASYNQSF
SQFSAPRDY
AQIENSAAVQK
EEYSNTRAY
MPYSNGRPAL
GLVQSPDGHRL
IKVTDPQLLEL
RPVTPITNF
NLAEKLIGV
YLLEKSRAV
HQAIHTIEY
AEHDVTVKYY
RIIEETLALK
YPDNLKHLY
LTDDKLSQY
KLAGDHIEY
REFQEDPEML
RIADISQVY
AETHYQLGL
HLKLGEVSV
KQASGNIVY
QEAASLLGKKY
REDDSVHAY
EAYNAVVRY
HPHAVNEIAL
KESVVFHAY
TAYIRVKV
KPSPFTPVSAL
HPIRVVNAL
RPAFPGYGV
RSFPLSSPISK
HEATYVRSY
GQFSQAEALLMK
VFMKPGLPTTF
NEIEDTFRQF
TPETRGTAYVVY
APFDKTANITF
SEINKPNFY
AVMKSLTQTF
KLDDLHTLY
SQGPPPPPGKPE
GPPPPPQGGRPP
YTEVKTVTVKVPQKNS
SRYSPEFKD
AESDPRLDVL
VYSPLGSAYKL
SESSNNRMNAW
KESVVFHAY
QENRNNQGTVNW
HQVVVAKY
KIWDVSVNSV
YSHDGAFL
RENSRLLSY
KQIFEDHVF
LSDIGSGIRYL
REMENYEKIY
RPQSKAPDSTL
VILSMDNNRSLDLD
NVILSMDNNRSLD
SMDNNRSLDLDSII
TQKIGVHAF
LAVHPSGVAL
YPTVASVPH
VPHSIINGY
NIIELVHQV
DTDYRSMEY
HPIQTQAQY
VEQDPGQAQEW
AEIEIVKEEF
SENDTYFKKY
KLQELENRL
VFMPHVTEAY
RPVPKGATY
GEDSVSGSQRISSIY
KLYHNEVEI
RPYSPSQYAL
KEMDLSVVRL
DTSRPLGDSMY
YGIKDDVF
SVADLAESIMKNL
YEVIKLKGYTSW
NAARDFVNY
QENGSLVEIRNF
ALLDQLHTL
IPYGERITL
IPRGPASQF
RVGDVYIPR
VYDGKIYTL
DEIDAIATKRF
GEIKHVSSL
VLYENKVAV
REIQDAYLQL
TADYHSNGY
QYVTQINRL
ILTNVVPKM
FGNAKTVKNDNSSRFGKF
VLKPNIISY
AELEEREKNW
LQKANQEQY
NEVVAGIKEY
VPVAARLLL
NPASKVIAL
FLDPNNIPKA
RIKAQDEAF
SHGSQETDEEFD
TTEVHPELY
FIRQNKTNSIL
EEKLTAEKLME
IRQNKTNSILFYGRFSSP
IVLLPNEIDGLQK
RSGNVHHQFQKL
AEPEDHYFL
GESSGKNVTL
GLVDEKALAQA
REQESKYIEEL
QENGSLVEIRNF
MIKGVTLGF
VLQAADILLYK
SEVILHHEY
SSLPTVGVFAK
MPMGPDQKY
ALLDQLHTL
NPLDEQHIF
VEINIDHKF
VLREIAEEY
KEEGAGLGFSL
TETETIAKY
WNMDEKLM
AIRQQIESY
YPFKPPKVAF
TGYIKTEL
IEQEIRILL
SAFYVPFAK
KTYIPPKGETK
KEAETRAEF
RQLPSFQTF
RIKTEEEAF
HEDKIRVVL
HEFHSPAL
GTINIVHPKL
AESGDSVKMY
HEGYVHADL
ADYQQTIKKY
TVYMGKVTF
VVLYPLVAK
RIYGESADAVK
TPAVGRLEV
LIRPVSASF
GLLTKPIVK
AILEKSDFTM
SPQEARNML
TEHGVEVVL
APGKRILVL
AGHLSTAQY
FVAEQKVEY
KEIEANEW
AGFDATNILNK
LPIGDVATQY
ILYDKLEKI
SPAQVKTSV
RVSNFKPGVY
KYIHSANVL
KSDVNKEYY
GESVIGKTY
QEDRPGLHAY
PPFDTQPRPDDSFS
AVAIKAMAK
EEIQKPEEKVTW
GPIPEVLKNYMDAQY
MQQKLVDQNIFSFY
MAYPRISVNNVLPVFDNL
GGVKVERQVFGEATKQPGITF
VVYSGLENIKK
APGGGRLLL
MIEPRTLQY
SPAYRDLAA
AQAASQHVF
AIVEALNGKEVAAQVKAPLVLKD
KESTLHLVL
EEQMTSSSQARKY
FEYGQVNHAL
FTRASEDLKTH
FAEDSLRVI
SEGPHHVAL
GENPASHSY
FLIQEIKTL
AEIAAQRTINW
VQPTFTASQY
KLLEEQGIFL
DVHKKYNAL
KQIVDRVSY
TVMDEIHTV
YPLPRGEKY
LPRQPPMSL
NTEEEGLKY
KASEVFLQR
GETGIGKSTL
YPSPHAVMY
AAGPPISEGKY
SKGKIYPVGY
RIFAPNHVVAK
GLTPHLTMV
HLDTLTEHY
ATMPASVVGQR
SVITQVFHV
NTDPHSQEY
SELQENQLTW
VMDSKIVQV
RPILPVGPAQSSL
YEFERTTSI
KVANIILSY
GEFQTQHSY
ELLIRKLPF
REIAQDFKTDL
ASLVGQTSPK
TSVGYAIFK
RIYSYVVSR
TSDNGKDGLAY
SSSGGGGGGGRFSSSSGY
GGSGGSHGGGSGFGGESGGSY
GGSGGSYGGGGSGGGYGGGSGSR
SRSGGGGGGGLGSGGSIRSSY
SASSLGGGFGGGSR
GGGEEASGSGGGYGGGSGK
AVLLAEAARTLEK
DPYLKPYAV
RVADFTEQY
DTDARFGHGSDY
PLWTLNKT
RIFDSPEELPK
YLDPNQRDLY
HVLDVIHEV
YPGADRQAL
RVFVVGVGMTK
SEGQEPALRSW
TELPKAEKW
RQYLEEVGY
AEDMETKIKNY
GYRSNYLYDN
SEMTDKLGL
YEGSPIKVTL
AQREPLSSETQY
NGDFLPTRL
LLSPYSYSTTAVVTNPKE
KVAGHSLGY
RLQSKTIKVSY
RVQPKVTVY
AELSEQIKSF
GLSTEGIYRV
FLFDEEMEQM
EEAQIGKRGY
RTMVKTLEY
SEFDSISKNTW
SQFGTVTRF
MSNLDSNRDNEVD
KEIASEIIGL
LEDVVRAYL
YYNKVSTVF
VEDIHGLFSL
FEDFLHESL
FDIRKPESTVPS
REQAEEERYF
SIREAGGAF
KEETGLKVSL
STYGRTPMY
KPRDVTNFTV
VLFENTDSVHL
SVFVGNLPYK
GLDVDGIYRV
KYTPPPHHI
VPGKTFVNITPAEVG
DLDSRVLYY
YLDDPDLKY
GQATHRFTF
SLLEKSLGL
AEEKAIVQQW
DDIKKVVKQASEGPLKG
ISWYDNEFGYSNRVVDL
TVHAITATQKTVDGPSGKL
STGAAKAVGKVIPELNGKLTG
NDHFVKL
RVVDLMAHMASKE
TVHAITATQKTVDGPSGK
YDNEFGYSNRVVDL
DNEFGYSNRVVDL
SSDFNSDTHSSTF
FRVPTANVSVVDL
SPFFREAL
TEILERKTVL
VEEELEKIY
LQDAARKEALQQKQ
MYGFVNHAL
YPVEIHEYL
GENFTGNQYVL
PTDPKVVVY
GQKPWSQHY
SQHYHQGYY
APAGTTSSRVL
VDITATNHTNEIQ
SVKLGHPDTLNQGEFKEL
DTNADKQLSF
TKFYTDPVEAVKD
LLNGQVREEY
RLSSVNAEV
RLMNETTAVALAY
KPRNVVFVDM
TEQDVNGAVLKW
LEQGPSSHYY
FLDEKTHEL
TPYEGQRSYL
KEIHQAADYL
TYKYVNMQD
SAVAATYKY
AEAIRKIGF
NVINGGSHAGNKLAMQEF
RVIEGDVVSALNK
AVFPSLLTNPK
HLANIVERV
RVVDTFQDY
AESGSSLRYY
SVANHNSFLNLK
FPEAYKPTVY
SPQARPNNAYTAM
TPSEPHPVL
NAFEVAEKY
VALLRVTPF
IPEGKIMNNTY
HPSHVQPAY
KPAPPKPEPKP
REQEAPGTQW
GEINPQHSW
KVNIIPIIAK
ESVGKGAVHDVKDVLDSVL
SMDNNRSLDL
LYDPVISKL
YLDFTNPKV
RLVDSKGFDEYMKELGVG
FPYADGPHQF
QEEAQFETKKLY
RILNNGHAF
LTDDEKTYY
KQASGNIVY
VGYPGRQYY
KEQETALRVY
LTIQSGEQPYK
HLNPHTNMV
AENQTVVKY
SEHERQYLL
VYSPHVLNL
RENNAVYAF
APYGRITL
RESDQLFKQY
YERSMMSAY
KTYDSVTDKF
HEVLTRTAFL
LPVVPKATY
PTDTNVIRY
RIDEARQEL
RIYGESADAVK
STFDAGAGIALNDH
ALQNIIPASTGAAKAVG
AEKLYTQGY
AENMIQLQF
YVHDDGRVSY
AEIGEGAYGKVF
RTDSSISNLMDY
LEDFDIHEL
VLKQEQEEY
AEIEDIRVL
READFKETL
KFNEPGSQY
EESISQLRHY
REFREEESL
LYQRAFQHL
SSEDSEKVIAGLY
VLFGVETHV
LLMEHIQEI
SEFNFSSKTY
QVDESGTKVDEY
NEIEDTFRQF
IFKPPDPDNTF
EERDAVYSEY
FQYESKVFY
SEAAYKEAF
ILKRNIQQY
YVIDQGETDVY
AELPGVSRW
GTYFTHEAK
TYTDVTPRQFF
KVLERVNAV
FQTTISKY
ALMDEVVKA
SILEKGFIAK
AIYEPKTFK
TEADVNPKAY
VTIKEGSQLK
SFEAQGALANIAVDKA
AADFEIGHF
AVLYQPLFDK
IYTSSVNRL
ILAELPEDFKA
VADKFTEL
AENISRVLY
YPAERKQAL
VADPETRTV
AYLEAIHNF
ILRGGAEQF
KLFGSTSSF
ATQALEKYNIEK
APGKRILVL
FILPKEIAV
REMSETSELW
SLFGSSRVQY
VYDIAAKF
REVEVEVESM
VTEITDDLHFY
AQGALANIAVDKANLE
SSDRHLTQY
VLYTGVVRV
KEETGLKVSL
ALAEIAKAEL
SLAQYLINV
NPLQKDPQY
AEDYAKERY
SELVRHSSF
YEEILNTKL
HIDVGGHMY
RVFQEVSSF
ASKLVPVGY
TQRFYEAEEY
APFSKVITF
RVFDHKQGTY
EEFELLGKAY
IQEESLRTY
KQTALASRF
VTKPVGGNY
TAVKNDYEM
LPSDLRTISL
KEKDFSPEAL
FAMIPAKEA
YIYTTKTLY
AEGSMPGNRLY
NSENTDFGDSGRLY
FTRILKHGAKDKDD
LTTMGDRFTDE
TAIRALETY
IPFRPSIQF
NPEKRYNVL
EEIDEIRKSY
EENKIDRTF
ATAGDGLIELRK
KEFQDLREVM
KEEAIEHNY
SELPTAKEY
KLSEVLQAV
VEGTIPKLF
FEFDEQGREL
SQLDETSHRW
VEQMQQREQW
AEIDDRKQL
SEAALEKKL
KEFAGEDTSDLFL
VEEGKISTSL
VPMFRNVSL
HSEYHTLLY
TLQDSRTNTAY
STYEQVDLIGK
IPVEQKEGAF
EEFEYQRSY
STVGAGAYAYK
KEIEDAEKYSF
HEFHSPAL
SPANTRYLFL
VSHWQQQSY
AQNAVRLHY
HAIMRSPQM
KLYQDTHQEY
YTDHQNSSSYY
RVIEGDVVSALNK
VVFVIDPGFAK
ATDILMGVLK
LLDPSQKNLY
DWLSNQLRNQK
GEAAAKEEW
KIFSSLPLK
YPIKAVKSGF
IYDPNLAFL
FLYDTHQDL
MEGGTLKYY
SESNFARAY
TDPEALALADSLGS
KTLYPIIGK
APREGISQEAL
NEHDYAKAAF
AELYINEHDY
KLQEQIFHL
QEKPIESFNEY
VGIGQVSVKYP
ATLLASNEAFK
MTPQQRRLQQRR
SEMRASLESW
SEFLQPNRQF
DEMRAQLESW
SLAEGLRTV
DLKEKVSLL
VIKMGVAAHKKSHEESHK
RKKGADVWFK
HAVYRDDLKKL
IKGNFHAVYR
YHKYSLIKGNFHAVY
VIKMGVAAHKKSHEESHKE
MLTELEKALNSIIDVYHKYSL
TMKDTPYDY
YSARGSQSY
IEESFAEHL
GPPPQGGRPQGPPQGQSPQ
GPPQQGGHPRPP
GRPQGPPQQGGHQQ
GPPQQGGHPPPPQGRPQ
GPPPPPPGKPQ
AMADTFLEH
EEYERATRY
NEQPNRVEIY
VETGEIKREY
DEYLKTTGKPIE
IPLPPPPAPETY
VPRVGLGL
RLNLGMQEY
SENEKNAAYY
KEVGEAFTIL
ASDILRMDSTNADALY
SQNFHTSY
RLQDELVTL
SEMIDKLTL
AASKERSGVSL
AVGPHLTAK
VPHRATVY
SETDMVRQI
GAYGQAVRY
VVLGNIIKK
SENLLGKQF
SEANLIVAKSW
KQVQANQEYY
AYSVEHNQL
TPDPTRPLTF
EEEKNFKAF
VLLELQQHL
SEEEYKKTY
EEIKQSHSF
TALKEPQGNLY
DETGVLKGF
LPPKIVIGY
FPVPKPIDY
SPRYLQPGGEQL
YEMEVSQRL
RTYVGSMPGR
AAFDGGFTVK
VFDPHGTL
AEALAAAQQHF
KVYERAVEF
LYDEAIRHF
AQFDRKEQF
DEMVSLKDY
EELNKTKPIW
ALRDNSTMGY
HLKEDQTEY
WKQDSQLQKARED
FRYNSKDRKSQPMGL
WRQVEGMED
FELLEKEVGL
FGIDRPAEL
LVDGYNVHY
GSNFRGGSDGY
TTEESLRNYY
REEWESAAL
LTDKAVKDYSAY
REEKNLQGFL
GLAKSIHHA
NAFYEHAQTY
SQIGDDRPISY
REDQDKVAVL
SEVIFGHVL
HLLERVDQV
LYADVGGKQF
VEIIEHGL
GIYVSEKGTVQQADE
FVKGWGAEY
RLEETVQAK
RVDKNAPTV
TPAEIREEF
KFDLAARTL
SEDKSIRVW
GLKNGVPAV
AEMDERFQQI
KSDGSFIGY
TENDIRVMF
SEGDITQKGY
KLQARVVEV
FMLNQNVML
GAYGQAVRY
FLAQHGSEY
AEHALQRSY
EEVFETIIHSY
KPYTSFQEL
ALAEVNLKK
KQFPTAFEF
ASFNDTFVH
SFDDTFVHV
FNDTFVHV
SESTNQRVLW
VRILPVAWHNRIA
IARNLTQQL
SLLTSSKGQLQK
GEDAGGGAGREL
LQKFTEAY
AELQGFHRSF
FNDPNAKEM
KMKEIAEAY
VLRIINEPTAAAIAYG
RMVQEAEKY
ATNTVYVFAKK
LPHVGVSDF
VLHEGTNFV
NENHSGELW
VMIDEDMTARISM
TEKATEESW
SEAPARQGF
YEEDSKETL
LPYKATENDIY
MIMNKGLGSNER
FNRQAHHTDKFSSQEL
LQIFSQGGISSVKLGTF
ISISSPASAPIGRYT
MIMNKGLGSNERLE
TVKDSRTVY
FLLDKKIGV
AESLIAKKI
VLKLTPVAY
ALATLIHQV
KVNIVPVIAK
ALKERADSL
SLAKEIQYL
LLHDRSFSY
NDRLASYLDKVRALEE
EVQDGKVISSREQV
LDKVRAL
MQYPGRSLVF
GSGSGWSSSRGPY
ILKQEQEEY
EEYEREGITW
AGFASRQPY
TVYEEMMAK
AEDGKVRIF
VLTEHSEEL
EEAQNLIRHF
FPVEEKAVEY
SEMNTDKQYF
APILDKVLTAM
SPFFERSGL
ALDSQVPKV
KEVAEAYEVL
KEFDGTKVFL
YLKMKGDYFRYLSE
APNAGSRMTQTV
ILTEAIKAA
GQFASSQETY
GQRELIESY
IEESIDRVYSL
YPVEHPDKF
KQYGNEVFL
LAKQITSY
AEAFEAIPRAL
KVADMALHY
LAQTTRTAY
FQKEDSPATFY
LTGPVMPVR
SITGFFQRK
ALFDSGLHPA
LPYDQSDEESM
RISDVHFSV
SPMMPRITSVF
RSLLQEESY
AEMPADSGYPAY
SLAETDKITL
VIIKGTQVY
KPKIATANL
TYKYVNMQD
AENIQPGEQKY
TPNNLVHIY
FLDESRSTQYM
HENESVYKASL
ATDISRQNEY
TEEDLEKLF
LMERNNLSY
YVDQAELEKY
PYNVLAPKGASGTRED
YSDDIPHAL
AEQMHKTGF
SAIGHPFPK
GEVDVEQHTL
YPADKISILTTY
AEKAYHEQL
NYARGHYTI
NLDIERPTY
FLYDEVHPK
TIYTSYKEK
SEINERVVQHF
NYDQTVSRM
DYNQTVSRM
TYLKAVKLF
FLYDEVHPK
SILPKSQSEY
RIFAPNHVVAK
SEDGLLKLW
RPVPPEVAQQY
SPQGRVMTI
AEYTAKIAL
YLLEKSRAI
ATSEIFASK
SVQAVLVGK
EETQAVMKVY
AEYNSDLHQF
APRIITGPAPVL
DAGPPTHAF
FAIDPHLLL
VSDLSEHVF
AMFGKLMTI
ILAELPEDFKA
DLISRDYSL
EEAQFETKKY
GLGPPGRSV
SEINKYKLY
RPLYKNIVL
KQIVDRVSY
SIYYVDVQK
SELQAIKTEL
EIRQKNLSL
KEEKTAAEQF
IEKEGEFTL
SEYARPHVM
AEAEKTFSY
KLGKEIEEY
SEVMREVAW
KPRSLQTGF
EEEQAVRPKY
FLDDGHTFNY
KVYEGERPLTK
YEGEDFSETLTRAKFEEL
YGSAGPPPTGEEDTAEKDEL
QARIEIESF
FKAKKKELEEIVQPIISKL
KEEERLIAL
SRSGGGGGGGLGSGGSIRSSY
LDIDNTRMTLDDF
FANDDRHVM
AEESDLSRQY
SPNAKEFVY
GVDLTGPQLY
GTLDYILQR
KVSFLSALEEYTKKLNTQ
LPINHQIIY
GSYNKVFLAK
SPSSKYVKL
LPHQPLATY
GQRTFGENY
DEINHVQKTY
AEMEVKRESY
ALKDFVASI
VAFPSSSVYPTK
TEEQQQRHW
RQMYQQQPEEY
AAYLRALSL
APNYRLKSL
KLHDINAQL
AQVLAELKEY
VQKAAPGSQRY
YSQADALKY
RLYQGINQL
FQYIGESQGY
MPYSNGRPAL
HVAQPDSVY
RQTEIYQY
EESGATFHTY
MESDFEQKL
ILQQIQEKY
IVADHVASY
AEGLAKLMF
GLNDRSDAV
HELLERIGL
KPIVFVGTGQTY
SEDGAGKPW
SENGAGKPW
SPNQSLRLGL
KPAPLTPAY
FSDYLHPQY
ITDKNSLAY
KEEAAEYAKL
VYVERAEVL
FRDWIDGVLNNPGPG
TPYKGGNLY
KEQGQNLARQW
VQGIFVEKY
REIEGSQVTF
FPMEIRQYL
FLLEQEKTQAL
IPVNEKDTLTY
ILNPEEIEKY
SIIGRLLEV
LPYKITAEEMY
TPETRGTAYVVY
ILKDMGITEY
AEFHTELERL
VYIKHPVSL
KIDENQLMY
GEAVVNRVF
SEPDFVAKFY
KVIDEIYRV
YQTIGNHASY
TELQNQAEW
LQKNVPILY
LQHPDVAAY
YGYIGTHEY
SQRAGLQF
IAVFQKYAGKDGYNYTL
MKKLDTNSDGQLD
FQKYAGKDGYNYTLSKTEF
APRPGLLSL
VPRPPQTSL
LTDIHGNVLQY
GLKPLDVAF
RENDIKSYF
LPVEKLPKY
AENDFVHRI
TLSSIRSKY
RSYAGKNAVAY
KQMLSALNY
YQYSDQGIDY
SQKGMSVY
VTEYHDMVTEMY
RETNPLYKDY
LLDPSVFHV
TVFYPSDGVATEK
FGIDRDAIAQAVRGLITKA
HASDRIIAL
STFSEIFKK
IPRILGPGL
TLYEAVREV
AEDMETKIKNY
AAAYPHTSL
SEYARPHVM
SVSNVVITK
TEIPGTKVF
AENRQGTLTEY
HLNQRPAAL
IQKQISYNY
RPAQLHIGF
SEAGTHQEW
TEVNMARVY
RESESAPGDFSL
REMDVIRNF
KTYQDIQNTIK
VYSEVAAYEF
VENNPAIKW
EELTLEGIKQF
ATMPTDVLEVTKK
LLYDLADQLHA
ASEFPGAQHY
VTVRPGLAM
DEIDAIGTKRY
VEKAPQETY
SEFKNSQHF
VVSEVDIAKAD
AEMPADSGYPAY
QTQSIYIPR
MPVAAREASIY
YQTAPKAGY
RQYAKDIGF
IEALMEKPF
FYVPGVAPINFHQND
VMMDPNSTQRY
GELTGEVRM
KVYLGDIPLK
ILDQKINEV
DLLIRTHM
VTTGVLKQTKGVGASGSF
AAMLDTVVFK
YSDSLVQKGY
TLNVSTTRY
TIIDKSKSV
KTEVNSGFFY
YVQSMDVAAFNKI
LPYTVVIHY
KEEADGVHNTL
DAFEFHEAF
RPAQFLPEM
ALLEKGITEA
SQYPGGQPTY
AEIDLQELQGY
KVRDQQLVY
IPRDPSQQEL
RPKLPEDPLL
YADYSGQQSTY
LLAEKVLAGK
EEISNMIHSY
HPNNVVSVKY
KVFAGYYTK
AEIVEGENHTY
QSKKKIFKP
YQIDITTENQY
ASGYVSGAAREELL
AEEAPGARPQLQDA
SESNFARAY
KESKINQVF
VLKEEGVSF
LAYGNQESKL
YVHDDGRVSY
ILYDHAHVK
TADEVHYFL
EELQKIYKTY
VESKVKDIL
KLIDETQDMLL
TLASIIKEV
KLLEEQGIFL
SPADHRGYASL
PGVTVKDVNQQE
GLDDIKDLKV
RVHLPSSIY
QEDPITYKGF
STFFYPKLK
KSFDTSLIRK
KEFVYNGGGSPSL
KVVDSLYNK
KTYHALSNLPK
RIFGAAGAGY
GPGRIPPPPPAPY
TLIDLPGITRV
EEQPKNYQVW
KEDVRNNSVW
QELQEINRVY
YYIQQDTKGDYQKAL
LPGSIQHVY
ASLELPAAKK
LPIGDVATQY
SLKVDNLTY
IPRSILMTTF
RPSASTQAL
LPDARYSAL
IAQVFGLDSIMGNKD
KEYITKFSL
SQKDNELSF
VEDPTNDHIY
LPIESNPHSF
VLLEQPTWQL
HPEDSEYEAEM
KPKTPSLTVF
AEQDFISKF
EERGFDKAY
LTEVDNYHFY
KEIGTKQSF
GVFEYFNAK
LIRPVSASF
TVIRDVEQQFK
AETNSRVSGVDGY
RVKETGDLY
VTDGGHLEL
SAASEQHVF
ATFTVMGLK
AEAAGLHKVF
KEVLEYNAI
YEEDSYSHIM
ATDFKFAMY
KETSPLTAEKL
KEQEHMINW
FAALHGPAL
KQKEVIEGY
LPKSPPYTAF
TELDLYKKM
RIFAPNHVVAK
HQITVLHVY
REAGFGGGPNATITTSL
DEALIGKKF
FYVPGVAPINFHQND
GVFRGPVLPK
FLAEHPNVTL
ATYFDSEVVPR
VEAKFVQDTL
MVAKEARNVTMETE
RAAPFSLEY
REFPEADAEKL
IQSSHNFQL
TVFEHTFHV
FLPDPSALQNL
SPQAPTHFL
IPKKHISQI
MIDVTKSYY
NTDSPLRY
APTQEKIFAVL
REFQVISEQL
IPAKSKVY
LLADITSKY
FEFGSLEQKL
HTEQLVQDQY
RIYAGGEHY
AEFEDTLKTF
VYDIAAKF
VSDKTLSFY
STFFPALQGAQTK
FPALQGAQTKM
REAEAAIYHL
VEAESEQKW
VPKNYVTVM
HSVLIHEY
ALNEKLVNL
VGDPHTVTV
VMYNSSDHDVY
SSAPTARVFMK
SEVTASSRHY
MPNSASRDEF
APVAPHFAL
FTSKGLFRAAVPSGASTGIYEAL
LKTAIGKAGYTDKVVIGM
WGAWQKF
MILPVGAANFREA
FKSPDDPSRYISPDQLADL
SEFFRSGKY
IKDYPVVSIEDPFDQDD
SIFEQGPAEMMK
GEFPSRIHL
FTVPHTHVF
FLNGEVIRL
QEIEEIRQKY
HLLETPLVVK
SPRFVDVQPSSL
TLAEIAKVEL
KAGEVFIHK
VQNKNSSYF
LSDKNIEQY
AETDFEKRDF
SEDEIKKAY
LPFPGRSASY
AVSAVVHEY
YPFIGDVHSL
NIIFLSDQTKEKE
AQAISRFAY
AEINENNVREF
SESNFSPKF
EELQITAGRHGD
STLPSKIFPYNK
ILDEHVQRV
SVPEFPLSPPK
DKNEIASVAY
KVADWTGATY
MEATYINHNF
KYSSQFGGGSQY
KQRLATLY
TPWNQGATPAY
LALTRSSSL
TVNPKESILK
GVLGGYIQKK
GSGSGWSSSRGPY
ELFQKAKSL
RSSGPYGGGGQY
APQALSIKTSSL
FPSEDAVEKHVF
KEMIAQQREY
AEIEQKIKEY
VVSEVDIAKAD
QTLVMLETVPRSGEV
SPSPNYQKY
MPIQTLQDNKSSY
KALPAPIEK
KSLSLSPGK
NEVFNDVRL
LADPVFRTL
RAYQQSEAY
FLVQNIHTL
SEDDEMEKLY
KITDIVNKY
GQKKVLYY
TEAQLRYGSAL
VLIDYQRNV
SIFDSKVTEISK
TTFPESHLR
ATQTQFFHVK
KPDQQKLQAL
EEQLLAVQGVRKY
KVHAYIISY
DEFSEAIKAF
TIIDLPGITRV
GYIERPQLI
YVDQAELEKY
IPRILGPGL
TLYEAVREV
EPEEENGREY
SEGVGKAIGKEAGGAAGSKVSE
EAGGAAGSKVSEALGQGT
VGEAAHALGNTGHEIGR
DVIRHGADAVR
LIRPVSASF
TPSSRPASL
GPRPITQSELATAL
TPDTGRILSKL
EEANVGRGY
ALYDEVRTV
REQELALRSY
FSEEQLNRY
LPDQVLRVF
ALREPGKAL
YEYDENGDRVVL
AVLYQPLFDK
VPSEGKKSL
AEDKENYKKFY
KQSQELSQY
KVKAPPSVPR
RPVHPALPF
KITVPASQKL
GEITGEVHM
RQLGSLSKY
FLFEPVVKA
ILHAPGDDPMGY
LSDVELDDLGKDEL
KEAIETIVAAM
YERSNEYQL
REDNQTNRL
STYTVNDLSMMK
IPLPLIKSY
PGDSDIIRSMPEQTGEK
TLIDLPGITRV
VPQPHPQTL
SVVPFVRVK
IVDEDVKL
KESTLHLVL
QLEDGRTLSDY
QSEAGSHTLQSMY
NQYAYDGKDYIALN
ATEYKNEEY
SIAAVLPKV
FPNAIEHTL
LPSPHPVRY
SFDDTNEKF
PNYRSANF
RTYDETYQR
AEVAAEKSF
SELQAIKTEL
RFQSSAVMALQEASEAY
GQMPAAQEGAVAF
GPVEHVPVF
QEQESEAQRY
VTLDQVLLR
SEPDFVAKFY
PYNVLAPKGASGTRED
EEAQIGKRGY
EEVQRKLGF
SILEKGFIAK
YTNKEMLKY
SLSPVILIK
KEDENLGSVKQY
SVFQTTDTK
SFDLAIKGV
RLQETSSQSY
RLVDSKGFDEY
TRIYEKVE
IALRKMGAMAKPD
LPKSPPYTAF
SPNFREAVTL
VPYDPGLKAGAL
KEQETALRVY
YTAQDHSDY
HPQETPESNNSVY
KVFDPVPVGVTK
ATEVVDKEKNLY
VRTPYTMSY
IIKTDKVF
GPPPPPGKPQ
SPPGKPQGPPPQGGNQPQ
SPSAAHFITRL
RENNAVYAF
ALHDRAPQL
IYDLVDRHL
YQRSGEESY
VEFADEVRL
TVEDVFLRK
QELQEINRVY
SAYGSVKAY
ALSGHLETV
KVFVVGESY
HPDSRAIMY
RLQVSYEEY
SLASPSRAASQL
SAYERSMM
YTDSYTDTY
DYSSILQKF
SLAELVHAV
ALYDPINPDRETL
DAGAGIALNDHFV
GPSGKLWRD
ISWYDNEFGYSNRVVDL
VLFEKEVNEV
AEGDLIEHF
GPLFRNSQL
TPRLPQRNL
SEGPITHQW
SVRGGDEVY
VMFPGNSPSY
SESLFVSNHAY
ALSDHHIYL
SESLFVSDHAY
ATYYGAFIKK
TSDDVKEQIY
AVLDFVKQK
ATLETILRH
ALVSSLHLL
AIVDKVPSV
AYSSYVHQY
DTSRPLGDSMY
SEFLATKAKQF
KQIYYSDKY
TESQIFISRTYDATTH
AQRVTYKY
VPSDVVIFPSSDSQAHPPE
KEIDSVKYL
AVSAVVHEY
AQFELSSGKEGSLTK
AEAEAVREVY
SMDSKSSGWGM
MQREPNQAF
GQKQYNVDY
AQRYNELSY
VPATDRNAL
KEFGVSPDKISL
YEVGQRHGL
KAHLGTAL
AEETGVHII
YQQKPGQAPRLL
VIIEKTYSL
KQRLATLY
VQFSNHTGY
VQFIGRESKY
VQKEVSSSF
LQKVITLY
ATELTHEDY
KEQQQQQMW
KLMDHIYAV
RIFAPNHVVAK
LPRDEADAL
MEPSTAARAW
RQNIGVATF
RLIGIYKTY
AEALAQRTY
FPRSPGQPSSL
SDVGVYRAVTPLGPPD
APRPVAVAV
HPTDVDYRV
EENSAILHRF
GELGNGDIKL
IADMGHLKY
NEDEDSPNKLY
KAIATTVTY
NTEIQSAGRIQDQGVRY
HENEDIYKL
YTDENQHQY
MSDVNLKY
HEYQGISQDQL
ASEFPGAQHY
EEEKNFKAF
PKFEVIEKPQA
RTAPSGSEY
AEADKTIKVY
FLLDKKIGV
TLYDIAHTPGV
SEIADPTRFF
AQKEIATL
AIQDKLFQV
FPANNIVKF
MTESKFSKY
MPLGARILF
TGYLKGYTL
VELDDLGKDEL
HEVTVEKKW
AEQESGLYRY
SQIVYNYNPEK
MLTELEKALNSI
DINTDGAVNFQEF
NSIIDVYHKYSL
IDVYHKYSL
AEDKENYKKFY
AELNSTTEELHKY
STYDETLHVAK
AELKQLNQQY
RLYQHAVEY
EENEKLLKEY
MEGLTAKVF
NPNLRKNVL
FPRAPSTSDSV
SIFVPPFISK
LGKVTIAQGGVLPNIQAV
NKLLGKVTIAQGGVLPNIQA
NKLLGKVTIAQGGVLPNIQ
GEYGRHSLY
RQYEQQTY
KSMFQRTTY
VIDQKVYEI
KLYDIDVAKV
DVANKIGII
GTMTGGGSKVMK
KVLDAIIQEK
TEIQTPENTPRLF
FAVDLEHHSY
VPQVKASAL
GSGSGWSSSRGPY
VPSDVVIFPSSDSQAHPPE
AIAQLNYADMLK
STEFLALMK
VYATTAANPRESSYA
VPKDYTGEDVTPQN
SEGPSTSRW
GEDVETSKKW
SELEYDMKKY
YLNEQGDRVY
LAVHPSGVAL
SIFSKFTSK
RVAMYVHAY
LVSFPIGIYK
IYTSSVNRL
GEIVTIAHL
EALLQRAY
KVTEGSFVYK
MLNKPIEE
ATLPFDVVKTQK
AELMNRPEVTY
IIFVGTPVQK
NPENLATLERY
RQPGSTAQY
SIAEVVHQL
AALKKALAA
DETGVLKGF
AIIDHIFASK
IPSPVLVKL
SEIDVSSEGVKGAKSF
SLLEDKGLAEV
RLKALNATF
VEAARGAGW
AESKEIVRGY
GQWGGGSHY
GQFASSQETY
RSDTPLIYK
RPVSIEGSEEY
KEQDIYTHL
ATYPIKAVK
FLYDTHQNL
YPIKAVKSGF
GRGKPALVRRH
QENPFPHSHTF
IPIHNEDITY
LTNHFSFEK
GLLENIPRV
YYIDTLGRIMNLTVMLDT
IPAQHITLF
GQYSPPPYSEY
RAYSPLHGGSGSY
VTDLIVQDGQEAPSNVY
IYIINVHSM
NQKEAVAY
LLYESPERY
RSLQENIAY
VLRQETEFF
TADEVHYF
LPYKATEDDIY
LPYKATENDIY
SFSTVHEKF
GEQEDRPGLHAY
ILDPHVVLL
EEESLVLNKGRAY
EEFELLGKAY
SQIADVARF
AQMVTQAMW
SVRKDIESY
KPYQGSAGF
SPIKVTLATL
HENDITHFY
SMDNNRNLDL
DSIIAEVKAQY
IDKVRFLEQQNKVL
EELQKIYKTY
AEKKASIGYTY
TEEILEKAF
GLGPPGRSV
TAVIDHHNY
FPDKPITQY
YESDVRNTVTY
FPVKGLKTGY
QAIEDMVGY
VYDLLKTNL
SEPESIRKW
TFDVAPSRLDF
FTFDNVLPGK
GEFGYDKDTSLL
QLDVAGRVMQY
FAEAHYLSY
GEEGYGRSL
VQKEDIEVY
GQGVHHAASQVGKEED
ATQTQFFHVK
EEMLSKKQEF
QYLEEAPKF
TPVKDLVKY
SPVALADHY
AEPRHGELW
IPRVVQEGDVL
PELAVQKVVVHPLVL
ATLPKNPPPK
MPVGPDAILRY
LYTEKFEEF
RVQEAVESMVK
KESQVYVHAL
GEEGNMKFGTTL
VYGSFASKL
SVLDYFSER
HPISSEELLSLKY
YQSDPSGNY
TQFGGKRPF
AQRYLLQY
GIYVSEKGTVQQADE
TYKVISNEF
AEKEVKGAVY
HQFLQNEY
KLFSSSTAPHETSF
IIDQHTFEV
KAASVRPVL
APVNIAVIKY
HGYVKQSL
MPSEQIRNQL
GEAVDRSLL
TPARDYNNSY
LPVKGFRSY
LTYNDFINK
FLYDDNQRV
YLADKSYIEGYVPSQAD
GFGDLKSPAGLQVLND
VVNVSPYLK
AVEQNTLQEF
FVEAVEQNTLQEFLKLA
AVALPLQTK
AEDKDTPAL
SELYHPDDHVL
VPSTERMVL
GPNPKSSRTTL
VLIDYQRNV
VPMFRNVSL
KLISTLIYK
PGLARQAPKPRKQ
AETGNLPHSY
ADKPETTKEQLGEF
AVFPSLLTNPK
GPYESGSGHSSGLGH
ILKNPDDPD
GSGSGWSSSRGPY
PKLLQGVITVIDVF
LVEDLERS
DEFSEAIKAF
IPAKSKVY
SPRVPLSAY
SPFPVQDRPESSL
LQQPRSLTY
APKADGTSAL
APYSRPKQL
AEFIMNNTGEW
VQVYEGERAMTKDNNLLGKF
DLTGIPPAPRGVPQIEVT
HLANIVERV
NIVERVKEV
FLQPELVKL
RQFPLHEMF
KVYASLETY
KLLNYAPLEK
VVLGQFLVLK
TVYSTVEIPKK
MPDTPRLF
RVTDLFIGK
RPAQVSQPF
VPRGQGSQF
HLANIVERV
RENEVLEAW
AQKFATDGEGY
KMWENRQNL
AEIDARNDSF
NLDSQRLQY
GEIPWSQEL
YVDPVNKVL
APSGGRLLSA
YPEELKPVL
GLMTTVHAI
ALDEVFTKV
ALTDFVRSV
AEKEVKGAVY
KPFDQTTISL
LPRALGSGF
RVIELVQKY
KVFERAVQY
VEADDVRAW
KTAPFDSRF
AEDMETKIKNY
QEATDLAQHLY
QETSFTKEAY
TAEGTVFHF
HAFQPQSGTVEAM
NYDAALRKI
QEQGGEASPQSRTW
KELDSNPFASL
AEYTKNQAW
GEQAAGHARQF
SVAKTILKR
KEDEDDKTVL
AEQNRKDAEAW
LPKNDLITY
STIFYYVQK
AELLDATQHTL
KENELKSFY
IYNGDMEKI
GEGHFGKVEL
EETEQINKHF
SPTDPFNRQTL
MDISKKEMPPTNPIRLG
SSIEQKSNEEGSEEKGPEVRE
GLLDSHLIKEAGDAESRVFY
VATGDDKKRIIDSARSAYQEA
WTADNAGEEGGEAPQEPQS
SVFHYEIANSPEEAISL
HTLSEDSYKDSTL
YKNVVGGQRAAW
IANSPEEAISLAKTTFDEAMADL
IKEAGDAESRVF
TLKVRVSSL
NTETTEDVKGRIY
DVKGRIYQL
AELSEQIKSF
EELNDLIQRF
KLLGELHTL
KPFEQVKGITL
SEVILHHEY
AQDEHLITF
AENLGKEHF
TEMDSHEEKVF
APPEYHRKAV
QEQDLEKTRQY
SPRPPHDSSL
GEVPFNHEIL
STDKFKTDFY
IESPLFLKL
SVDPNQYYK
HIDKVDSNDSLY
LEADFAKRGY
AVYGMLNLTPK
KVYASLEAY
GEDNIVRKY
SEDVIARTY
RPKPIITSV
HPILNDPIY
KENPSSQYW
AELDRQIKSF
TEHSTVGLAQQW
EEALILDNKY
RQGFVPAAY
RQFQDAGHF
REANELQQW
EEALILDDKY
RMKQVEELY
NPEKRYNVL
SVEERITQVAK
LPGPTRPVL
GEDSTYKFF
LLYDLADQLHA
IPISLHTSL
SYRDSYESY
VSQVIMEKSTMLY
HAEIKNSL
REEHIVVEL
KVSDYILQH
RMNPNSPSITY
IYTLNLHEL
AEIRHVLVTL
AEFKEAFQL
IEESIDRVYSL
YETEGIRGL
SLGQPHIAY
RPLGAGEAL
LLAETHYQL
VLNEQVKEA
LSEINKPNFY
STYEKALGY
ILFGHENRV
LNQAQEHFGKDKSKEFQ
FSSPHGKDL
VTVRPGLAM
IQKESTLHL
TEMDSHEEKVF
VPRDVPESF
APPVLKRPIL
EEVEAKFKRY
SSDTADFRDLY
SVYDHQGIFK
SPFFERSGL
VYVVGTAHF
LPYSVIRGEEF
MSEPHYGHAGTVY
FADGHVLEL
SEVILHHEY
YAQDEHLITF
HPVDPIVGEPGY
RVAGGWETQY
SVKSAAKESLY
ISALPEDKGVDLY
KPAPLTPAY
RQIQFEIAH
IQFEIAHAY
SISKALVAY
ISKALVAYY
IYQRDPLKL
RTFDSSDEVILK
AEKFILRGY
VIIEKTYSL
YGQPEPVKPFL
TSELGKSYNTAFE
AEDLRAKAEW
RAYQQSEAY
LPDNINVYATTAANPRESS
IPDQVIRVF
AITGASLADIMAK
TLADLVHHV
SITSVFITK
NPADSISHVAY
MEEEIPKNY
YEEDAHITF
AEEERLKAAQY
MKLDDLDKEI
KPRVPPATAF
QIYAIRQSISK
AEDYAKERY
VEINIDHKF
GTLDYILQR
EAQITDVRQE
SRSGGGGGGGLGSGGSIRSSY
LTVGNNKTL
HGQVQRVAF
GTVIHFNNPK
ASDKETYELRY
TPISRLVAL
KVDGRVVEPK
ILYDHAHVK
YTDATSKY
APIIRVGGAL
NPDTHSWEM
IMLEALERV
ALAIKVLNK
KEVDEDFDSKL
EEDYRTLTNY
KEQIERLGY
NAARSQLETY
SEGPITHQW
SPRVGGFGF
KQYPPNTSKVY
SEYMNNKEAL
SEESAVPKRSW
SVDKIVIQK
YVIDQGETDVY
TYTDVTPRQFF
GQYSPPPYSEY
SEMEMAHLY
GQYPLQVNGY
GENPNPNDW
QELLSHSW
YPAPGLKTF
KQIDNTGSSTY
PSSEVIKDANLY
SVYYNEATGGK
FPYADGPHQF
AEKKASIGYTY
RRGGYGPRR
FIYHGEVPQA
APRPAGSYL
GEARVGSEL
FEVDREPSL
SVIDYQTHFR
VPIYEGYALPHAI
FLLEQEKTQAL
TEIEGTQKL
EEFEYQRSY
EEVHDLERKY
GPSVLRSTL
FGIDRPAEL
LEHEYIQNF
SPFFERSGLAY
AEAPRLAEY
SLLPTSPRL
KVFPEDMAKY
VLLELQQHL
SQARTLITF
FQKQLLEDY
VVYTSHLQLK
SLIEQTTAL
IYGEKTYAF
KLMEEKQLTVY
SEEAKSILL
VTELHVISY
HEESREYSL
FLLEKGYEV
ASYVASTKYQK
RIYAGGEHY
ALYEQSLHI
SAIPHPLIM
KLYLEREEY
RVDPIGPLSY
FTDVNSILRY
TDVNSILRYL
KQQHFDVQQY
AESYRIQTY
GSFDVVHVK
VEGTIGDFKAY
KIAPNTPQL
ASLMHSFILK
GENSGIGKLF
QELIGKKEY
RNVSTGDVNVE
LDKVRALEESN
LNNMRSQYEQ
SSSKGSLGGGFSSGGFSGGS
SSSSGSVGESSSKGP
FLASESLIKQI
YIKSTMGKPQRLY
TLYEAVREV
GVYGGSVHEA
STDPSVLGKY
HPSQPQGTY
YEDPQHHPL
NAMNMQETY
SEFELLRSY
HIVVPPLPEK
LPDNINVYATTAANPRES
AQLDAYNARMDTS
SEAPSGESRKF
APAGRKVGL
FPVEPVGEKSNY
AEGHYTVSY
YAITRKAL
FSELAEDKENY
MSHEDPGNVSY
YQQTIKKY
TVYMGKVTF
GIREEEVSY
EKKEAKQKY
AEQDFISKF
AYLEAIHNF
RISGVGIDQPP
YLDDPDLKY
MSEDKPQDY
STDKFKTDFY
VPQRPYMTL
KVHAYIISY
VPAEPKLAF
IVDGNHRLTL
ALYDEVRTV
MVFGAPVPK
SVITQVFHV
LTDDGDKWLY
SEDYIKSGALL
LTDDGNKWLY
DAIRSLASVSY
EEDFEDNRHLY
VADTVARVL
FLYDDNQRV
VADQIVTKL
QETSFTKEAY
TVVKLAHTY
EELNLKTTW
RSIAEMGAY
VPASFRLQM
RVADTFQDY
AEFQEHEHAL
NEHDYAKAAF
AELYINEHDY
KLFDHAVSKF
AGHLSTAQY
FVAEQKVEY
KEKYIDQEEL
FTELAEDKENY
AIIDHIFASK
FYDERIVVV
RPYSGPQSSY
IFDLQKTSL
LRVTPFILKKLDSI
HPDKKIVAY
GLADASLLKKV
TLADVLYHV
VLYHVETEV
VGIDIFTGK
AVAGARDTY
FLDITNPKA
AEAAHGTVTRHY
ITDEQRQYY
ATDFVADRAGTFK
SQIADVARF
HEIDRYTAI
ATGGGLSSVGGGSSTIK
GDLEKFSR
TPISRLVAL
SVNELIYKR
VPAEPKLAF
RQIFNGTF
YTADGKEVLEY
YLNQTSRSF
VQLILHEY
RLYPEGLAQL
FVDERPEEV
SVKGRTESF
YPDGKREQITL
LTEVNKAGTQY
MAHGREGFLKGEDGEMVKLENL
RAFPYGNVAF
EEMEAEHRL
YQKEVSHL
YLRPPNTSL
FLSTSIAQL
ALDQFQEKY
KVNIIPIIAK
AMMHGGTGF
RQQSHFAMM
ALWDIETGQQTV
RPAEVGGMQL
VYAQVARLF
LIMGFLVLGL
RTDAILLGHY
VPAPFKPVI
FLHEATVRL
KIYDVEQTRY
FSKIGGIL
ATDISRQNEY
VYAQKHQQL
IRVGYY
GQEFIRVGY
YEEFSKGEEL
VYIHPSSALF
AFDLTKTNM
APLSEDQRTAL
RIIDLVLQK
YVIDQGETDVY
ALMEAVSHA
MEITEELRQY
YEYQRENSSY
DIIYKKIAL
KQTQTFTTY
EEHVNRTGW
ATLPKNPPPK
YEMEVSQRL
RTYVGSMPGR
TIAQLVHAV
YEEQGKPEVL
GVIDGHIYAV
IISSVIQKF
RQYIVAEF
AEFEQGHQF
EESDLSRQY
SEEGLLRLY
AELAERLGL
VSDSKQFTY
EEIDEKIGF
VMQDIVYKL
YPYQGKDGY
VTQDFMMYR
SEIESNRSF
AIIPSHLAY
GVDDKFYSK
RPKTFGMDM
SLFSNVVTK
STQDHAAAAIAK
AEYARVVGSEY
YLDPALELGPRNV
KYQIINEEF
REEDPYMDTTL
ILKQPSTQSDTY
KQYISAVQMY
KELELAHRY
AEAEHDEHYY
NELDAVQREY
QLDVAGRVMQY
YEIDDVERL
KEVQGISEHYL
GSGGGSYGSGGGGGGHGSY
VTIKKDVDGAY
YRSGGGFSSGSAGIIN
AEVKERVTL
KIKTIGSTY
EETQVILREY
VTDGAILGKLY
EEEQAVRPKY
RIIPRSVLY
AADFEIGHF
DPPLKFMSV
TTDLFGRDLSY
VEAESEQKW
ILQDYTHEF
TKMKEIAEAYLGKTVTNA
GTIAGLNVLR
ILYDHAHVK
ILDPHVVLL
AEEESLVLNKGRAY
YQYLEQSKY
AAQDLPFVLK
LPFVLKAGY
HPGLILKY
AAVPRAAFL
EEASYMASDRTY
KVIDEIYRV
GTLNQPLTK
KLADQYPHL
DEALIGKKF
FEENTQHLL
KEFEENTQHL
PTANLQTKEFNF
HENEDIYKL
KPYQKVGL
SEEELKKAY
RLIQESPTL
GEGPLDVRL
RTYDETYQRY
PGDSDIIRSMPEQTGEK
ALLDRIVSV
TVLQYVVGR
LEFDTNQDTHL
LVRDVVSSL
KELIPDTSRRY
FANVEEHSF
PYNVLAPKGASGTRED
LLEDKHFQSY
GESVIGKTY
SEVLTREEW
TVQDLFGRAPSK
DVTPLSLGIETLGGVF
SLLSGALAGALAK
DYVVLTSVDRDDMP
RPILPVGPAQSSL
RPEKAQPSL
HEIQDGTIHL
RQEDDRGITY
GQFLVKSGY
IYADNQVMHF
HTDTSHVMQY
ISKALVAY
NPVNYGRPY
TFEDVAVHL
KELTPVAKQLL
EELEKLQQY
GLFQGKTPL
PYNVLAPKGASGTRED
HVNGIVQKY
RAYQQSEAY
YLVEDIQHI
LQIGVIRVY
GSDPRVTQL
ALKSRQEAL
VPEGRIYTVY
GTYTDVTPR
LPYDHQHEY
LPYNHQHEY
VIYRGEQAY
VVKELVQQY
EEINEVKTW
AEVAPMLKAREY
VEAYDPETRAW
EELNQSLKDAW
SIDSTSSYFNHY
LVKEEKRY
LEGNPDTHSW
TIAQLVHAV
LLDDAQRLLY
KSDVNKEYY
VLDDKLVFV
EYSKQMQRF
RVADNAQQQY
SENKIVGIGY
VADKVHLMY
VQGIFVEKY
RQIEETLAHF
RVQPFQEGTY
MPTVHYEF
QEARNIYQEF
TVNPKESILK
YLSPVRSPK
EEIAQRSKEEAEA
SMDNSRNLD
GGSSSGGGYGSGGGGSSSVK
RELEDDEQFVSL
GEISDIHTKL
KYQEYTNEL
AGSTISNSHAQPFDFPD
GEFSPNVPKSL
IVYEKIMEH
VADKFTEL
VEITEHKDFTL
SVKVKIKL
PMDQHSQGY
KEVDYSDSL
IIKDKHIL
TEEILEKAF
KTLDQAKAVLK
GSYSKAFAR
ALSDSIHTV
STLGYTISR
RVYPERSTSY
KTIDYNPSVIK
HQVVVAKY
TQKEHLLKY
HEIEALKSF
VLLDHLSLA
NVITVGPRGP
SALEHSIQY
WSLRPESL
SVEDAARLSQEDPDYGIRDL
VLNRNPVNY
FNAIATGKYPSWTFY
TQYESKVFY
HTETKTITY
SIYPHGSTDK
SVLDSFLKY
HPAEVKSLIQY
GEFQTQHSY
GGAAAQSLYIANHAY
KLGSVPVTV
VEDPTNDHIY
HAEASAIVEY
EAIREAVVY
HEAERNIAL
KVVNSILAF
DVSTAVQNLQKALKLLTTGRE
YLEETSIRY
VLYGKLVEA
MLTELEKALNSIIDVYHKYSL
REQHDAQVRLY
WVDEERASL
KLYDIDVAKV
HEAQLKNGSL
KEMIAQQREY
TADPLDYRL
KLYQTPLEL
TQHPTLRLY
AVFNHTEDY
ALLERGYSL
KTGFAEGFLK
SAQSFFENK
SEKLGVMTY
GIYVQDVKTGK
FLQESNVLY
KEGGVTFTW
AEDMTSKDY
YPLESRPSL
LPSGDRVAVSV
LPQHTIETY
SEFIINNRNY
NPRQAAYEM
FQHVGKAF
LLDATQHTL
SPRGPGQGSGHL
YALEEGIVRY
YEDLETHLL
HPTDITSLDQY
KLFGSTSSF
REYEAALNSKDAAL
VYIDKVRSL
YEQLLDVKL
YPVKGASGY
KVSSINSRF
KQNGTVVQY
SETPEIRKY
RQLQQEHAY
AVAAAHTFF
LPLSSSHLNVY
IQNPDITSSRY
RVASVMQEY
KEAENPREVL
ALDVANKIGII
KLYDIDVAKV
APAPPKAEA
YSDRSSGGSY
KSIDNKALY
EEMPATKGGFSF
SEQPAKATF
SPTFLRAL
DEAIANLQRAY
KQNQVKFGSY
LLYQGPHNTL
LPKQPPLAL
AEPEDHYFL
LTEPPLNTPENREY
SLYSVPEGQSK
EESISQLRHY
SEIRSISVNQW
AEGEVVQVRW
PSSGLGVTKQDLGPVPM
YPRSGTGQTI
LEEIYAPKL
IYAPKLQEF
AVFDKTLAELK
TTIHLLPTAP
LPFSSHTY
RPDSTKVESL
FLLEKGYEV
SQMQTHISDTS
IDKVRFLEQQNKVL
LEQQNKVLDTKWTL
VKAQYEEIAQRSRAEAESW
YQTKYEEL
DSIIAEVKAQY
SMDNNRNLDLDSIIA
NNRNLDLDSIIAEVKAQY
TVSTVGISII
VLWDVRSAQA
HLAIKLEQV
AILTVVPKI
VPRKVIIDDQL
QEAVVDERQY
KPAGPPGILAL
LPPGVHISY
KEEAIEHNY
SELPTAKEY
VEGTIPKLF
EESILSRNY
SPVNSSKQPSY
PLPVPTEEGNPLLK
HARTYIQSL
AENISKDLY
KVIDGLETL
KEDDFLHVY
IQTQQLHAAMADTF
EEAQVRKENQW
ALSQAVARY
GQRVISMY
APRQPGLMAQM
QIMESQAEAFLK
AETPQAKKI
QEYEDSGGSKTF
RLYLNGDGTGK
HSEAHTLLY
WSPKEEDR
ITMKPILKL
VQKLGLDYS
SKYNSGTYNNQY
RTNWPNTGK
KTLDHVLTH
HSVLIHEY
KQNELLEPNSF
NEIQEALSRSY
RENSDTRVF
RYQDAIRVF
FKVGPEADKYRLTYA
LEDWNGRTSTAD
EYPDRIMNTF
HPRDPNLLLSV
KVTEGSFVYK
VSISDLLVPKDLGTESQIF
TQFVRFDSD
KLNPYAKTM
FLDPRPLTVV
SVLGYHIPK
SVYVYKVLK
LLYDDKGVGL
IEEPSAKINVL
AELTGDHQL
MRQYNSFN
LEDVQAKVLEIPYKGKDLSM
LGAKDNTAQQISKVLHF
YSPISITSALGMVL
FQQFRKSKENNIF
YLDAIKKF
GTLPKALTK
KVNIIPLIAK
LPNDGDEKY
APDGSQRAVL
YEKDFQSCFG
AQHLSQLLF
VLDNVKMNL
GKMYGPGGGKY
EEVHDLERKY
LPDERTISL
LLKEVDNLYNI
TPAVGRLEV
ITQGTPLKY
HEVKDFEQL
SLYASGRTTGIVM
SAIGYIHSL
AEQELANLEKW
VVMTPVPLFSK
FESDLHSLL
LQIDNARLAADDF
YPFKPPKVTF
RVFVVGVGMTK
IQVYEGERAMTKDNNLLGKF
GVMTVLIKR
ERAMTKDNNLLGKFE
DVDIRKDLY
GIHETTFNSIM
SGDGVTHTVPIYEG
AEGIHTGQFVY
GTADVHFER
REYEAELETQL
TVMDEIHTV
TLMDILPRI
SAFDHFASV
VPMEIKPGISL
EELQKIYKTY
AEADKTIKVY
AVALPLQTK
LQIDNARLAADDF
REYEDGPLSL
VAQSTRIIY
KVIADNVKDWSKVV
VDIINAKQ
TEHPVFPKAY
VLYSIAEKV
SPAVERLISSL
GENSAVLHY
VMDSKIVQV
YELPTNTQW
RTYEEGLKH
VLYENALKL
RQHEEPESF
ATAGDGLIELRK
AENDFVHRI
VNKGQGSVSASVTEGQQNEQ
IYDVQHANL
GIFPAKTITY
AEMQQIEQSNF
KMKEIAEAY
VLRIINEPTAAAIAYG
RMVQEAEKY
AAMLDTVVFK
QELEILTDRL
DLYTRFDTL
QAFESSQKY
SEEEYKKTY
SENKIVGIGY
HFDETVNRY
EEEPEGGFSKW
TAVHLVDSHY
GVDDKFYSK
ALLDRIVSV
RLYGPSSVSF
ALSDSIHTV
EEAQWVRKY
TPGGTRIIY
QEYQEKFQESL
GVIGQDGLLFK
KETPDKVEL
QEYAQVIKM
YSEDLSDMHY
AMRIGAEVY
LMDQNAFSLTQK
YEEEIIHML
HPLGSFEQM
RVSNFKPGVY
SSDDSKLEY
SLMGPVVHEV
DQKDHAVF
RQSPHSNLF
AVFGPDGTLLAK
AELQEKFLSL
KYISGPHEL
NSDLSEKLEY
KEKEFQEEL
KELQLLSETL
REEIAEYQL
RPILTIITL
VQYYLAQHY
RVFDKDGNGY
ATEYKNEEY
SPEMERAGL
RFQSSAVMAL
TEKEGTYDGSW
AEIVEGENHTY
HPQQKVAVY
RQYGQTVATY
QEISEIEKRY
SALGYLHSI
VQKESQATL
SPLVSRLTL
TLYDIAHTPGV
KLVEYIVKA
EAIGAVIHY
EEADGGLKSW
NEAQTAKEF
KIIENAENEY
FLFGEVHKA
STFSGGRIPK
TEEELQKQY
RPVPPEVAQQY
KENSPEKFAL
RVTIAQGGVLPNIQA
NKLLGRVTIAQGGVLPNIQA
GLIGVGLINV
ALDEVFTKV
YPGQPHPAL
RPEDQRSSF
FEEKPEEPVVL
KVKNGETLF
SVIDSVTKK
IGLKDEASLK
EEEPLYVNAKQY
TLQKQSVVY
GQDKPHETY
SQMKSYQSF
AEESDLSRQY
NAARSQLETY
EEADKLVRQY
YPQPPSQSY
ETAFAGSKVL
VPAEPKLAF
GPPPPPGKPQ
SPPGKPQGPPPQGGNQPQ
SPPGKPQGPPQQEGNNPQ
GPPPQGGNKPQGPPPPGKPQ
EELDPESREY
AEFELPKTM
RTIQAHEGF
ATMELYQISQR
VPHGHITSL
TTDNEISRTEY
EAARLEYDAY
GEEENQKRYY
TEATQEKYVL
AELKGLDVDSL
RYPDSHQLF
FPAEPMKGPIAM
YLFEPHSGEEY
VLWGETVHL
SEMRNLATQRY
KIIETTGVHF
GQRQVGVGY
IPAEVINRSMDTY
LMAEMGVHSV
AEMGVHSVAY
YPFDGPGGTVAH
VQFIGRESKY
ASLDYSYAR
ITSGPFEPDLYK
KTYIPPKGETK
GEANGVWKY
EEISNMIHSY
FIMDRAQAL
KPFSSFTSM
RTMSEAALVRK
GEDQTQDTELVETRPAGD
VDDTQFVRFDSDAASP
KDYIALNED
TLGSTVFRV
DNVVQAVEQY
AEDIAKIKKF
ALKDFVASI
ILKNPDDPD
GSGSGWSSSRGPY
ILKDPNDPD
FLFEPVVKA
REIQDDMQTL
KSDVHLNFY
ATFPVAPRYAK
LPLHVLPLY
QEIVETTKMY
ITDRGGGSQHY
LPYTVVIHY
FLFDEEMEQM
FLDEPTNHL
SEPESIRKW
REIAQDFKTDL
AQIWDTAGQERY
ATALEYVYK
KQVASSTGF
RPAFPGYGV
RPYLGPAL
GEDWLSHPL
AQRDAQELY
YLEQLHQLY
VEDVSWHLL
TQRYLEVQY
SLAEGLRTV
IQINPQNKADF
FIMEGTLTRV
GEAVTDHPDRLW
KAFNQGKIFK
FPAGKVPAF
RPAQVGDSF
RLFESSQYL
RLAVYIDKV
KDTDAAVGDNIGYITF
TIIDLPGITRV
RVGDVYIPR
SEEPLGRQLW
KQQEYEEQF
SPLYRDEL
STFDTQITKK
SPNAIFKAL
RPVPLGQTF
GSDSRFAGY
EEIDGDTNKY
KVKAGDTVSY
SLAEGLRTV
NENHSGELW
VMIDEDMTARISM
SPQEFIHEL
VYVQHPITF
HPNLVVGGTY
KIYPSREEY
GLADNTVIAKV
RMIAILTENY
IQIKDAIGRY
RVPLDPLIGK
REPQTPTNVIIL
SPFKRQLSL
TPSGDKTSL
HPIEGSTTVF
KPFGLKVSQL
SPAPTHNSL
LPKTGTVSL
NQIESKAAY
KAVDITTPK
VEDDARGTVVL
RQPVTKNTF
SPRPPAEGF
VPEEGGATHVY
NPRALSFVL
FKNPIIEKY
VTNPDGSPAYRVP
YSIITPNILRLESEET
TTGNYRIESVLSSSGK
FQHVGQTL
AEQESGLYRY
KLIDRTESL
YQKQPKIGY
SRVGYPAQVY
GETPQTDVRW
HEIEALKSF
AENKYIATDF
EEHTSAVNKMF
YQVGINQRF
KLLEPVLLLGK
ALFDEQHREEM
DREFPEMNL
SGTWYLKAMTV
VKDHYIFY
KLVGRDPKNNLEAL
HHLLASDEEIQDV
GTADVHFER
RPIFKDTQGSL
LSDLGKLSY
SVLLFVTKK
VFDEADRM
GSGSGWSSSRGPY
APAPRPSLL
HAYLSKNSL
FFISEPLFKLSL
FYMDTSHLF
RGLVRPGSSRE
NTEGLHHLY
DVNKYLGRW
NEKVVNQEQSY
YSQADALKY
EYLKLLHSF
YFLSRAQSL
TPIQDNVDQTY
KLYEEINQV
RPAQVSQPF
VPYGKGPSF
DEITGKKGY
YEQQDAHEF
QLVDIIEKV
SIYQRDPLK
AELEGRQEELL
AELERLNKQF
YMYEKESEL
LEYDPTQRITL
YVDEYRNDY
NENLGTVKKEW
QQFLIQQQY
YQMQHLQY
AIDQLHLEY
RINENDPEY
AVNAHSNILK
ATFTVMGLK
GEDVETSKKW
LPEENREAAY
PTGDFDSKPSWAD
SEAGSHIIQRMY
HPISDHEVTL
YQIGDVFISH
RPITPGTLRQL
RQIGSRSY
ILYGEVEKL
FYQEHPDL
LNDEDPVVVTKAA
YLDNVIGHSY
RLAEVGQYEQV
YPNSHTHY
SEDEIKKAY
LLFDQAYQM
GEEENQKRYY
ILKTNPIAF
LPSHTKIKY
HQQLHNETY
AESKEIVRGY
SADEVQRFF
DAISKTYSY
RVIGTLEEV
SLLQTLYKV
VLMPKVMHY
AQHLTVSGF
GSSHLDYPK
KMDEVLYSI
VLYSIAEKV
RVYPESIPR
HPFHATPNTY
APGKGILAADESTGSIA
SESLFVSNHAY
ALSDHHIYL
SESLFVSDHAY
NEHDYAKAAF
AELYINEHDY
SQINRAYQF
RISDFHETY
AYNDKIVAF
VIFDETLQK
SVIVQPFSK
SEEVVTHMW
ALIEDEHNL
GTLDSVLRY
VLMDRLPSL
HEDDHNFEL
AEKLITQTF
AARVIIEKY
EEIAIIPSKKL
AERDVYTGDAL
VQKEDIEVY
AEYADRHAEL
NEILGTERDY
YELDYGKHEL
VPVGPHLSL
KMNPQSAFF
TIKSATISY
RQLPEPLISF
KLYDPGQQY
LLCQLLNDLLP
LLCQLLDNLLP
ILAAHVPTL
KEDENLGSVKQY
ALLDKLYAL
KISPFEHQTY
RQPLITLQY
KVVEGSFVYK
NVILSMDNNRSLDL
SEKVTEEFF
SSGGKGGSYSQAASSDSAQGSDVSLTA
VIDEVRTGTY
VLYDQPRHV
FSEQVAMGY
VAMGYSHSL
MLPPPPLTA
EEQGMILKQTF
AQHEDQVEQY
RMQQQLDEY
VKQIESKTAFQEALD
GEFSGANKEKL
YSDRSSGGSY
KQFQKVITEY
NADAIVVKL
TEITDDLHFY
APSAARELSL
HQYSVKLGHPDTLNQGEF
LKKENKNEKVIEHIMED
EDLDTNADKQLSFEEF
KDLQNFLKKENKNEKVIEH
SVKLGHPDTLNQGEFKEL
IINTFHQYS
LDTNADKQLSFEE
YSVKLGHPDTLNQGEFK
LGHPDTLNQGEFKE
LDTNADKQLS
SVKLGHPDTLNQGEFK
MARLTWASHEKM
SPRVQFQSL
GVAGAVAVFPK
DEAAFQKLM
GEIASFDKAKL
HVQQNRAVL
KEHEVTIFV
TLYEAVREV
YIKSTMGKPQR
RLQEDPPAGV
LQKELQEQM
YLDRGTGNVSFY
EEVQEFHQL
APAPAAQRL
VSDSGQLEHVQPWSV
HPIYNIKSL
TENIDIKKY
GVKPGVVQY
AEHFLEQQM
SEMAVAHAL
KFIDTTSKF
GEVTNDFVML
RQLPSFQTF
QEEQARPEY
VLDDKLVFV
LSAERAVTGYTDPYTGQQIS
NRVLADPSDDTKG
SVKRSLEGGNF
IVREHGIRL
WKGVLRPGTA
IENEGRSEW
NYNAGDRSTDYGIFQI
NPEEHATYY
LALYKGKKERPRS
VGDIPGVRF
EEAQNLIRHF
AEALPKQSV
KLAKLQAQV
VPSDVVIFPSSDSQAHPP
IPYPGRTNADVM
AESIVVHTY
DSDESYMEKSLY
AYLDKSPQF
IYFQAPVKI
IEADISKRY
IQVYEGERAMTKDNNLLGKF
AILSGDKSENVQDL
IPTKQTQTF
GVMTVLIKR
DARATMELY
GENDRGVSF
EKLRSQLY
GLFSNDIPHV
NEDNGIIKAF
SEMEMAHLY
KQYMEEENY
AANPAYGRY
RLAQHITYV
YLMDTSGKVVTA
VSDFGGRSL
KTFLFSATMTK
LLTTTPRPVIVEPLEQL
ALAEIAKAEL
LPADITEDEF
EESYSRMGY
AEKNTTFDTF
KEVDNFVDKL
GQIGVRTPL
ALAERGIGY
ALDEYNMKI
EEQKEEQKW
IPRPVDGVEV
IPIAGRDITY
SEQSSVGTQHSY
KELTGLNHW
LNVLRIINEPTAAA
TPSYVAFTDTERL
NVLRIINEPTAAAIAYG
YLVEDIQHI
VTDPTGFLRM
VVNSYPLAHK
TVMDEIHTV
APGGGRLLL
SEKALIVHY
QDYSRIQGGW
DEYNLVRSPQLH
HPNNVVSIKY
VFDEAVRV
KEVEASHLAL
PENEPFDEDQHTQITKV
NIDDVVRF
GLADKVYFL
SADEVQRFF
VQKVDQYLY
GEKVAHTSL
HGYPREAL
FRDGDILGKYVD
GFGDLKSPAGLQVLND
RESETEQGF
YLNQTSRSF
LQIDNARLAADDF
AERDVYTGDAL
LQIDNARLAADDF
RTFGMAEEY
APFGPIKSIDM
SVINPGAIY
LLYQGPHNTL
SESNFSPKF
SPRLPVGGFRSL
HLEDIVRQK
YEDESGHRY
KQIKPDMETY
FAVIAHVGM
LLYDLADQLHA
IPKDYKTMAAL
RIFDRAVAAY
AAYLRALSL
KLQEALMHY
EEIQEEAERMF
VLKEKIAKY
KTLERSYLL
EEFEKLYASY
QQAITTKISY
GLIDKVNEL
QELDSTDGAKVF
LQNEPLPERL
KYSEVFEAI
HEFQETVGL
READQPLRTY
SLDVGGPLRY
VVYTSHLQLK
YAMDYSNKAL
VPAESHIY
SPRANLPPLYAL
GTDGHVHLY
AESASEAAKKY
SENTAIHHY
KQKISEAF
APRELGLGL
GLAEDSPKM
AEDSGLHII
KQFQNVQQVEY
RLLQEQHQL
NMVDIIHSV
RLVQSPNSYF
AEHIESRTL
EIIHRYVEL
MIEQNTKSPLFMGKVVNPTQK
APRKVLGSSTSA
ITIHDRGHIAS
YPEPQNKEAF
EEVRQGLKAY
AEEKATGKLF
FLDSKGLEY
KLIRGESEF
INEPTAAAIAYGLDK
VMRIINEPTAAAIAYG
AVFPKPFVEK
GEHSGRYEEL
GQFPGHNEFF
AEKLYTQGY
VVKMPSGEF
ASQQMLNFPDK
FLASVVDPRVASA
SVGSVITKK
RELLQDIGDTL
HPNSAIILHY
GEVDDGARKL
VPSDVVIFPSSDSQAHPP
IPDQVIRVF
NTDTQFGSTVNY
RQFSEQQPAF
DVHDGKVVSTHEQVLRTKN
YEKMAEKNRKDAEEWF
YLDKVRALEEANADL
MRDQYEKMAEKNRKDAEEW
NALRGQVGGDVN
EEFLRQEHF
ASDSTYAHGNGY
EYFRVPDSATF
FPLQPGKVATF
LQFDGIHVV
APRLPITGL
GSGGGSYGSGGGGGGHGSY
VTIKKDVDGAY
YQSKYEEL
VKAQYEDIAQKSKAEAESL
SGYRSGGGFSSGSAGIIN
YRSGGGFSSGSAGIIN
KVNIIPVIGK
RIFDRAVAAY
KLQEALMHY
SSDPYHSGY
YELESHRDQM
KVFKSLPGQNEDL
TGYQVDKNKDDELTGF
AEEDHVDLSL
APRPLPAGGRLTL
KLPEFTKSEY
SEIENVHGF
FQRGNDVAF
EEMGKEIRPTY
FPAPILRAV
EEIDGDTNKY
VEFFDEKLNSL
GEFAKVLEL
TEFGHPAAI
EKEERILAL
FLEKLLPPV
ALYDEVRTV
AAIEDEYVQQK
AEGSVAREEW
NLDSQRLQY
YAEVGRVL
FQIAVQHY
GESHIGGVLL
APYAASRLL
FLYDTHQNL
TEADAEKTF
TEIDGRSISLY
RMMNAIKESY
FPNAIEHTL
SVQVPEFTPK
ATLPSPDKLPGFK
NPLHLDYVM
RPYGALDSGFNSV
AESGDSVKMY
FDEEGAKIVKDL
HLGRPDGVPMPDK
LEGKVLPGVDALSNI
KYLEHPLLL
TEDTIKKSF
DEIEDYTHRF
GVYGDVQRVK
DGDLTLYQSNTILR
YSLDHISSL
LPHSATVTL
AKHAVSEGTKAVTKYTSAK
ITVGDIGPK
GTYVKPLSNK
HEIEALKSF
SEASRLAHY
YLLEQTPEQQA
SEMEMAHLY
ILQQIQEKY
KEVELIGASY
KVFERAVQY
IFERIAGEASRLAHY
AGEASRLAHYNKRSTI
RLLLPGELAKHAV
NKRSTITSREIQTA
KQVHPDTGISSKAMGIMNSF
VRLLLPGEL
KVLKQVHPDTGISSKAMGIMNS
PGELAKHAVSEGTKAVTKYTSSK
AKHAVSEGTKAVTKY
SVYVYKVLK
RISLPLPNF
DLERKVESL
REYQDLLNVKM
NYIDKVRFL
SEAANRNNDAL
REKLQEEML
LLVRYTKKVPQVS
YTKKVPQVSTPTL
WAVARLSQRFPKAEF
EDHVKLVNEVTE
YEIARRHPYF
DEFKPLVEEPQNL
DAHKSEVAHRFKDL
DETYVPKEF
TLADLVHHV
GQYKGPIQY
GIHETTFNSIM
QQMWISKQEY
IIISGGPNSVY
FLLPIKTVGV
HEFDGDEEF
YTESQSSLRSSY
GLDPSGARLV
TELESDFRDVL
EENLKETRW
VQVFDTSQF
QEVDASIFKAW
KVFDGIPPPYDKK
KVAPAPAVVKK
KVVNPLFEK
ALAKLVEAI
VPSEGKKSL
SEFALRPTF
KLLDQMPSL
FLQPELVKL
KYITQGQLLQF
SQALAIRSY
KQPAIMPGQSY
APSLKNAAF
SEVILHHEY
AQDEHLITF
VVVGVYRPPPK
AVFASEVKK
AEKEVKGAVY
LLLDMQNRL
HQFLQNEY
GMYGKIAVMEL
STAPHETSF
FTEAGLKELSEY
FLDASGAKLDY
SEAGSHTVQRMY
TIAQLVHAV
EEQKNLHFF
DTEKELQALY
KVLFPLLTK
SLLSELQHA
STIEYVIQR
KMKGDYYRYLAE
YLKMKGDYYRYLAE
HEAQDAGYRMY
LTDNLKVGSFY
SALDFLHNK
TLKGPDSHY
AEKAVTKEEF
GSDRIKDGY
EETEQINKHF
GQSPLSQKY
LEGNPDTHSW
FPAGIYDTKY
YTDSSYEEKKY
VLMTEDIKL
RPDDRSQGAII
RLFIGGIPK
FPAAPAPKM
APAARFNNSQF
FIVGQTEKY
MPEPDAQRFF
HPISDHEATL
VAEQDRAYL
RAFVSMVY
RVIVGGSSEY
IEIENFKSY
KVYEGERPLTK
QARIEIESF
SEEQQQHLY
EEVESLNRKY
ISSTKGLGAI
TKEVNSGFFY
TQYIIHNY
VGDGYVVHL
KPFSSFTSM
RTMSEAALVRK
EEVESLKSIRKY
GVFRGPVLPK
FLAEHPNVTL
YPALKGVNTVF
NPWDNKAVY
ALIDEGETDWKL
RSYVTTSTR
ATATVYFKR
LYIGSSKTF
IAQPVRSFL
STLVATGDMSGLLK
SLIGHLQTL
RQAVPLFSK
AEKLITQTF
MPNVKVAVF
MIREADVDQDGRVNYEEF
YKKAFSAVDTDGNGTIN
FARMLAQE
QEFLTAAKKARAG
MIREADVDQDGRVN
DAMIREADVDQDGRVNYEE
KATGKNLSEAQLRKL
GAALKATGKNLSEAQLRKL
KILPTLEAV
VQIEEVRQV
RVKPAPDETSF
TPADGRIIY
EEFELLGKAY
KTYGEIFEK
FPEEDKKTY
FPDEPYKDGY
NPDDVFREF
YEEQGKPEVL
NYSNIRFQF
IVRFPTDQLTPDQER
PTDQLTPDQERSL
MQWGQLLDHDL
LLREHNRLAT
LEGGIDPILR
FPDTGSDHSY
APVGGHILSY
NPYRDLQIY
GESSSRLGY
GLFPAPIHV
ATASLGVIHK
VYDLLKTNL
APSEYRYTLL
SEYARPHVM
SYSQAASSDSAQGSDVSLTA
HPTAFVVSY
YEERVQAVV
ETEKMIEKY
KEIEELQSQAQAL
AEIDARNDSF
IPAIRDITL
TMAKESSIIGV
HAFGGNKASY
RLQEKVESA
RIFANTESY
FPFEKGSVQY
GQFSGFPFEK
ASELKALGY
RELDALDANDEL
AQLDAYNARMDTS
GTLDYILQR
SMKVKYQSL
KEIESTKGEL
MTESYEQEKY
TEFEQQERL
GVYGGSVHEA
AEYDQRQLQAW
YLLEKSRAI
QYVSAFSKL
FVNDDRHVM
AEAIRKIGF
AESGSSLRYY
FDEEGAKIVKDI
SLAELVHAV
GEQNGQEEKW
GEDEPLHAL
VSDKVMIPQDEY
AEHFLEQQM
HPTVVISAY
MELPHGGEGW
VLYDRVLKY
RQKVSFSF
SEEEYKKTY
EEIKQSHSF
VPHSIINGY
FLADPSAFVAA
IRHGESAWNLENRFSGW
LTRPGSSSL
ATFQFTVER
TKEVNSGFFY
APKADGTSAL
ATFQFTVER
GPTSLGGGAGGPLL
KLQEQIFHL
KVRELELVY
KITDIVNKY
GQKKVLYY
ITEKGISDLAQHY
AEHFLEQQM
REEDFTRIL
AEINENNVREF
LGDRQNESY
RQLDRNLTF
FPDPKVKKY
GSYSKAFAR
SPRGGTPGSGAAAA
YPRQPNYNAL
RPAQPQEHPF
TEEILEKSF
AMMHGGTGF
RQQSHFAMM
RTYQSITER
HPWGSSSSF
GEHAGRIYL
TEYQRLEASY
EEVDQVARAY
VLAGHGHLY
AVNSYYPTPPAPMPGPT
VYVQHPITF
YEIDDRDVNKI
KLYTTAHHL
RAFASATNY
AEKSQERPGNFY
SQRPPTRETF
NEPYIFKVF
IPYSKSHVSM
REFTDSAEAKL
AVAIKAMAK
EAAVAIKAM
LPLPDPLKY
YPLDLEGGSEY
REYFNSSTNL
AEKDSASTEPYY
RQFMAETQF
IEVDGKQVEL
SEAAHQGVITW
KEYVQPVQL
TEIAEERQYL
GQKYFDSGDY
FPEPVTVSWNSGALTSGVHTF
GLYSLSSVVTV
VSWNSGALTSGVHTFPAVLQSSGL
SVFPLAPSSK
KSLSLSPGK
KALPAPIEK
PEVKFNW
LMISRTPEV
FPLAPSSKSTSGGTAAL
VKGFYPSDIA
VSWNSGALTSGVHTFPA
VMHEALHNHYTQKSL
RARELLVSY
FEQLAALQI
SVKPASSSF
QEAASLLGKKY
KQYGNEVFLAK
KVADMALHY
RIFGQANTTLK
ALDEVFTKV
KLAEQAERY
KEQETALRVY
STYATTIRDSK
VMQDPEFLQSV
NGDFLPTRL
RPFASGANFEY
KLYEIGAGTSEV
QEDLRTFSW
NEIADQVSREY
IPYKREESL
TPSPTRYSL
KLADFGLAR
ILNGSHPVSF
SEIEAKVRY
ALNELLQHV
KVAPAPAVV
ALAKLVEAI
KIINDNATY
AQLGLGHSY
VLFEHAVGY
IQIKQQSTSY
ILKGVRDSSY
GTQSFVFQR
EEIAQLARQY
YPLLKNISM
FIINGIEKV
LTVGNNKTL
NLRQGVDADINGL
YDKKGPAAIQKNYSPYYNT
INVAPGKDLTKTLNDMRQEYE
RQGVDADINGLR
RIKFEMEQNL
SIKMRLEKEIETYHNL
DNLTMEKSDLEMQ
NSRLASYLDKVQAL
ITQIEHEVSSSGQEVQ
LSIKMRLEKE
LDKVQALEEANNDLENKIQ
VEINVAPGKDLTKTLNDMRQE
TANEKSTMQEL
YLDKVQAL
SRSGGGGGGGLGSGGSIRSSYS
WYDKKGPAAIQKNYSPY
LIAKNRKDIENQYETQ
YLSRSGGGGGGGLGSGGSIRSSY
NDMRQEYEQL
LSRSGGGGGGGLGSGGSIRSSY
LDKVQALEEANNDLENKIQDW
ANNDLENKIQDW
LDIDNTRMTLDDF
EKEIETYHNLLEGGQED
INVAPGKDLTKT
VAPGKDLTKTLND
NRLISQIVSSITASL
LVFHSFGGGTGSGFTSL
TGAGKHVPRAVF
ATYAPVISAEK
IVNTNVPRASVPDG
YDMNAANVGWNNSTFA
HSIGKIGGAQNRSY
TQQLAQATGKPPQY
GTYQDRLTK
YSDDIPHAL
TPIKDGILY
FLLEKPFSV
HEVMEQQTL
IPKSKFLAL
SEDTAKAGF
TENVIRENQW
ALLDKLYAL
KVETFSGVYK
ETFSGVYKK
VTYVPVTTFKNLQTVNVDEN
AIRDSERQGKAQVE
HESPIFKQF
LPNDGDEKY
IQKESTLHL
LEDGRTLSDY
GQQIGKVVQVY
KLAEQYESF
LTAEAFGFK
PYAKPIPAQF
SVNSHIYQR
KPIPLPRF
SPDSRASSL
APIAKVGVL
ALAPGVRAV
TVIDEVRTGTY
AAIATIKTK
GIYVQDVKTGK
ILKEEQELY
NPAENFRVL
ALSSLIHAL
GTDRTGFTFK
YPNGVVVHY
AMLDTVVFK
KYLEESNFV
YPALVVEKM
STFDTQITK
SKKDKNTDTLSKKELKEL
RQILKNPDDPDMVDV
FRQILKNPDDPDMVD
MVFKLAQA
FKLAQAYYESTRKEN
DHLDIDHNKKIDFTEFL
RQILKNPDDP
MDHLDIDHNKKIDFTEF
DHLDIDHNKKIDFTE
SKKDKNTDTLSKKELKE
YSKKDKNTDTLSKKEL
HLDIDHNKKIDF
VFKLAQAY
TEYEKDFSL
IYHNPTANSF
FLEKLLPPV
ALYDATYETK
KEIYNEKELL
TLVYHVVGV
GEEQQRQQW
AVIENLPKK
HEASAILVHL
HEEFSEHAL
GTEFPNPLISKY
YMRDPDDQY
VVSEVDIAKAD
RQYYTAEKL
LVHNVKEL
MVGSYGPRPEEY
ISAPHMHAY
SEDPSHPSM
GVIGQDGLLFK
KEENVGLHQTL
KMADIEYRL
YLSKIIPAL
YEAIHHEDL
VYKAFVDNY
QESIPDIQAHEW
GLMTTVHAI
FQYDSTHGKF
GQAGMHATYY
SEDGDTLVHL
ALAEEVEQV
EEEPLYVNAKQY
VEDELVKKY
SIFKQPVTK
STFDFRTGK
ALQNIIPASTGAAKAVG
TFDAGAGIALNDH
TPAEIREEF
FPQIEINKM
VTDSLIHEGENSY
KESEVYKML
SEFTSSLSTKDSL
FIAPTGHSL
AKGDRSEDFGVNEDL
RAAMKGLGTDEDTL
YEAGERRKGTDVNVF
ALLKTPAQFDADEL
EEKPKKEGF
VPYGKGPSF
IPAQPSVAKVPY
SGYFKQFQK
KVGENVLPPK
GYSEQLGPSSGM
RQGPEGLEVSF
ASAHFSPVLR
SESGHYYSY
AMRPGLEGY
FHKYTGRDGKIEKPSLLTM
LIPNASQAESKVF
VAAGDDKKGIVDQSQQAYQEA
IMQLLRDNLTL
SEESYKDSTL
AAFKELQSTFK
NLYPFVKTV
MKTILSNQTVDIPENVD
MIKGVTLGF
REMDELRSY
AVYDGHAGSQVAK
DENSVIKSF
LVKSQISVY
FAYEGTRDSGM
ESINRLFQDT
FLLPIKTVGV
AQYSPQQLAGK
HPYQPDPKM
AQYSPQQLAGK
RGVIINTASVAAFEG
AARVIIEKY
EEIAIIPSKKL
APKGDEEGVPAVVIDMS
APAPSKGQTL
FPRLPPASV
DEDPHDRAVW
VSDPSSPQYGKY
AEVEAQKAQQL
FPSIYDVKY
HPVPHEARY
SQYGAMGAGQSF
LYEKDIQLF
SVEGEGEEEGEEY
RPFEEDGACKYG
RPFEENGACKYG
LIKEKEEAF
AEVKLLRQY
KELESIKETY
SPLEAHKANTLVY
AENRSAFSY
TEADAEKTF
KVFGNEIKL
TEIDGRSISLY
AEAFEAIPRAL
ATEIELAKQITSY
AEVPAVKDML
KENDFDRLVL
AEWSSKTSY
FVATNFLSLVQ
TENSLHMGY
VVSEKQFSK
FLVQNIHTL
FAYSDSRVGF
TAADIFKQY
NFDRSSSTF
VLSELAARL
NPITGDLETVHY
YPLDPTTEHIY
VTDPTGFLRM
KLFIGGLSF
SEFIINNRNY
EENPLVSNDRTQTW
IPYPRPIHL
KEIDDEANSYF
QYEQVKQLF
FEYIRSETY
KIINDNATY
VIAEILRGV
AQLGLGHSY
VLFEHAVGY
TFDDIVHSF
ASFFGVHPK
VPMGGMMVRQSF
RQMVEHGGFY
KQIDRQLTAY
KQFEKQVELY
AEFTAKIAL
AENVPASKF
FSHGTHEY
ALLDQLHTL
RQVIPIIGK
YVPVSDMNGLGFKPFDL
DAKRAFNAL
YDAEISQIHQ
GPGGVGGLGGPGGFGPGGYPGGIH
VGLGGTKSIS
VILSMDNSRNLDLD
EEIAQRSKEEAEAL
VKAQYEEIAQRSKEEAE
SMDNSRNLDLDSIIAE
SMDNSRNLDL
VIWDPDSVKTISA
SEEAEIIRKY
SSGGKGGSYSQAASSDSAQGSDVSLTA
RAFPNKQGY
KLWDPRTPCNAG
EQIYPVNAISF
GEESSIRQY
SSDSVGGFRY
IYATEAHVF
FPLDKAVAY
KVYSSHTGY
QEAASLLGKKY
ELAKRLAEL
YTDALLKPSASQY
GNQGGGYGGGYDNY
RNMGGPYGGGNYGP
AAMPGFIAK
GAGGALFVHRD
GEAHLKTIL
FENTDSVHL
HPRSPNVLSVAL
AIIDHIFASK
HEFHSQENL
YEDSSQHYY
RPYEDSSQHY
MPQGGGQHY
LSIVREKLY
HPRDVYSNL
NEDEIKKAY
RPSGLHGDVSL
DSKDSTYSLSSTLTLSKA
FIFSDTHEL
IYQDSFEQRF
SVSDLFNTK
EAKLQLQY
SENDTYFKKY
FLTDTSHLL
AELDRQIKSF
EEALILDNKY
TEHSTVGLAQQW
AEGEINNVQW
IVFNIYHSK
YLKAKQYM
RVNVTGIYR
GESSFTYRAY
EENRNENSGNSW
AESVVLEHRSY
VMLQINPKL
TEILERKTVL
APYRTQSSASL
SIFAGQNDPLK
VETVYTHVL
HSDLKVGEY
AQNSVRLNY
RLADVFNQR
LSDPSGPKSY
TTESEVMKY
RVYESKAEF
LLDPSVFHV
EELPGLDSQW
FPPREIVTY
NTEEEGLKY
KIRPGEQEQY
ALATLIHQV
RVDPNGSRY
FEKKDKNEDKKIDFSEF
EKKDKNEDKKIDFSE
VFEKKDKNEDKKIDFSE
AQYEHDLEV
AEFEVHEVY
YPDRIMNTF
FKRISEQF
STAIQELFK
EEPTVIKKY
VLFTGVKEV
YTDATSKY
ALFRHEVGY
GPPISEGKY
GILNPSQPGQSSSSSQ
EELYTKKLW
APFSKVLTF
VPESSLAGHSF
VQFVGREAKY
SQALAIRSY
LTDRGVMSY
VKETTYYD
KQISQAYEV
HASDRIIAL
VILFHETL
RPSVLIVTY
YTDATPLRV
YPKEEVGQY
EEALSLAHTY
FPETTSPHEY
AEMQWKRDY
IVDRPVTLV
VEQFTQVAKAY
RQFEGLQGY
LPSELERSY
IEKEIQQKW
LLDEHHISY
VVSEKQFSK
LPDERTISL
TIAQLVHAV
QEQLEQLQREY
FIAPTGHSL
IGVTAVAFNKELD
VEVSPATERQW
TPLEEAIKF
GEWASGGVRSF
IESNHPIVL
NKVISELNGKNIE
MRYVASYLL
VIAQGIGKLASVPAGGAVA
REAEQLRAY
VPDSSGPERIL
AESGDSVKMY
YMRDPDDQY
LLKSEKSSY
QFLLPELKTR
ALDSQVPKV
DAADIRFVY
FPLSRDSSY
EEIPVSSHYF
VPESSLAGHSF
RTAVPSFLTK
VAHFTFQPD
TVSDAILRY
ILVKHLTNV
AADRPGVSL
VSDFSHPHY
YIDENQDRY
AVQEFGLARFK
ALKNPPINTK
GSLFLRTPK
KILPTLEAV
RVKPAPDETSF
AQTLVRIL
AEDKDTPAL
RMLPHAPGV
FFISEPLFKLSL
KTDLHNEGY
KLFDDDDSGKISL
VVVGVYRPPPK
VPVGPHLSL
RLADVFNQR
SPIRGPPITEAY
SSYDTAWKK
GGAAAQSLYIANHAY
ALLPLLERV
LPIENDTYKY
SVMQKIIPHY
EEEQSQSRW
KLFGETTLV
RQTSMTDFY
SPTHREEEY
GQITHIQY
EEQKQRVSW
NQIRPGLQY
KEQDGLIAFL
SEIESDGHEF
LTDDDLLRY
AEYGGHQRL
STYDLYTIPK
SIIAYLQKK
SEDKSIRVW
AEIGEGAYGKVF
ITLYRNGY
KENGFTQHVY
TEAEIAHIAL
GEARVGSEL
FEVDREPSL
LESKTYHAL
QTELENQLEY
QVDESGTKVDEY
VEVQDSIHRW
FSENEKNAAYY
FTSDLQDKNEY
KVYEQLAKY
PNNIFGNRNLL
SEIDKRVQY
HPYDSGHIAM
SENDMRFVY
LPHQPLATY
RSDTPLIYK
ELIHRYVEL
FLDPNNIPKA
REWTEQETL
YIFKERESF
KQMEQISQFL
QPWEEIKTSY
FVAEERVSF
EEEGNLLRSW
KPIAVGSMSML
AEVAQQGTMW
SQQAAYPQPQSQQSQQTAY
NYTDIKDYL
NPFSEPADSHF
RQKLIAQDY
MPEPDAQRF
RPDSPAHVL
PDLRDGSNVI
VVTGNMGSNDKVGDF
NVIEGPVFRPGSKTY
RISGVGIDQPPYGIF
AELLSREQKY
LPSEIEVKY
SPMSDVVSREL
AEPDESNARYF
NEAQAIETARAW
GEDNIVRKY
EEVQRKLGF
RPAPVEVSY
GSYPVIEPLLK
FAFEHSEEY
VEETQVILREY
KTDIQIALPSGCYG
FGKEKFEV
TLKDRELSF
IPNEIIHAL
IPAAILHAF
AEKLGGQSY
HAVSPIAKY
STMTPPPSGPNPYAR
TEVTGHRW
QEFEIPTGREAL
SYLEKVVTL
MEITEELRQY
GEWASGGVRSF
SEDFVGHLY
RPSTSTAVF
AAKIRVSV
SEAKAFHDY
GQIKTVYPASY
HPAAINDPKIVVY
SVNELIYKR
ETDIVVDHY
GSGLGGLTDK
AAGKQAAQKLEQF
MQGRFHMYEGYPLWKVT
VVTNAAGGLNPKFEVGDIM
FQAGSGIYHV
PTDNPEAHSNLY
HENDITHFY
SPVFIAQVGQ
KLLDVVHPAAK
KLFDATLTQY
QEIVETTKMY
HPSQHVMQY
PKFEVIEKPQA
MPAAQEGAVAF
EEVESLNRKY
EEMPATKGGFSF
GTPAGGGFPR
SESAQSKML
FVRSDLGPSYGGWQVL
AEVNADRITWL
AEDDRHYNI
KQKDLSGFY
VYVKHSISF
FAEGFVRAL
GLAEDSPKM
KQFQNVQQVEY
IIAPHAGYTY
NQAQEHFGKDKSKEFQL
AKLHDRNTYEKYLGEE
RPKKPGQSF
RSNPYYIVK
LPQEAFEKY
TPVFVPEQGGYK
SSLPTQLFK
VVMNVVHQL
NYPQSVPRL
QQLDPEQKITY
VEVGGDVQLDSVRIF
HFNPRLDTSE
IIASDDGFKAVVG
SELEKQDNSW
NQNFEVPNRIIEI
GQFGTINNF
EEAQYQREY
FVDDGTETHF
YGFEKPSAI
EENAVDVKQY
YADVGGKQF
KLYQHEINL
LKGGKQLNKY
AQLRNLEAY
YLDESKQLY
VENGDSGSRYY
GAVHDVKDVLDS
DKNEIASVAY
NKYSSQFGGGSQY
KVADWTGATY
SEAEHQRAYL
KQIESKTAF
FLNVRTQV
GTVYFKEGK
IINTFHQY
MARLTWASHEK
SVKLGHPDTLNQGEFKEL
DTNADKQLSFEEF
LDTNADKQL
TTLEGGNLEAKVTML
YLKAMTVDREF
FEKAAGARGLSTES
ATYERVVYK
ALYSAEHGL
SPVVRVAV
TLLNVIKSV
MLMPKKNRIAIYELL
SREVFTSSSSSSS
RPILKEQSSSS
IVDKTASFV
KLNGQVLVF
EELKRVASF
AEAFEAIPRAL
AENSGVKANEVISKLY
SLADFQIEK
FLFGEVHKA
LQKDVASY
RQFMAETQF
GEKEQVDEW
ASYVASTKYQK
AEALAAHKY
TEQTAPKIF
APGEFRAIM
AEKAYHEQL
VPVRDIPAF
RELGSIDGVQQISL
SWVEKEEPAPSN
MEPEEENGREY
ALLSMTFPLK
MEANVKSQY
VIIAKVTAK
SVYEDGLSQK
GEEENQKRYY
RVPLDPLIGK
KSSEVFTTF
ALRDVSEEL
YSEGYPGQRY
TEAQAQIVQSW
AQNAVRLHY
HAIMRSPQM
HSRNEGVATY
HLLHTVPAL
GAYSQSPAIKK
HLAIKLEQV
AILTVVPKI
KQPAIMPGQSY
QELKLIGEYGL
LIKETTTGY
PEFLEDPSVLTKD
ATVAVPLVGK
TVAVPLVGKL
TQATIYVHK
TIIDLPGITRV
SEAPGQRAL
AEQKVEYTL
AEHIESRTL
YEMKDRVTY
AEIPADPKLY
AEGDLVRLL
TQKDNYRVY
GTLDYILQR
KYVSSVLSF
RVFKSGETTY
KIFPSVIKY
AEIEQKIKEY
RLFVGSIPK
KYIQRQQTI
LPRLTPPVL
KQYGNEVFLAK
KVADMALHY
FLAKLIAQA
RQHNYTEAF
GSYRDSYESY
VEQATKPSF
KEFDEDSEDRL
DLLIRTHM
VLTSEVHSV
IQKQFEELY
VLYPASPHGV
KQHEGLATFY
RENYDIIKTY
AEIGEGAYGKVF
ALQEMVHQV
VPFERPAVI
PAAASHPLLLNGD
MVVSEVDIAKAD
ATLEETLVKK
AEAELGTFPRAF
KIGDFGLATV
DIDRCLRKEVTM
ASYTKIVVK
SIAAVLPKV
AQFRSLHQY
MPNSASRDEF
RPDFAQQQAM
YSADREDLY
KTEDPDLPAFY
GEVYSADREDL
TEAAHPIRL
SPVSKGILQY
RTYDETYQRY
AEEHNIVFM
RSLDNFFAK
VEAARGAGW
DEAVGVQKW
TEIGKDVIGL
YTTSNHIKY
DAVVKHVL
KQEIAEAQQL
ALKNPSEEY
ALYDNVEKL
HEALKENGVT
KVVALVHAV
HEVMEQQTI
AEEDFYEKL
ASYEDVRAK
KEIDSVKYL
KQISVGFIGY
KLYPTLVIR
ISEENFRVM
HEIEVIDQRL
MPHANMNVHY
YEETRQEVL
SESDKTAVL
ALMAHAMEEV
FNFVGKIL
RIYAGGEHY
TQVQGLQHY
DIDTRSEFY
VSDVEMQEHY
GAGGALFVHRD
EEQLKVHGF
NTDRNIDKY
QDAYDGKDYIALNED
VDDTQFVRFDSDAASQ
DTQFVRFDSDAASQRMEP
RLIGHQEAF
AEAEQTLRF
EENPDTPEAPRW
HSDHGDPLSY
FVDDQQTFF
VVVAVGRAL
AEVKERVTL
VATEGSREL
SKIIHKTF
YVDPKDLKY
APLQEKVVF
VIFKDFVNK
EEGRFLKAY
LTDMTLLHY
TENDHVLLF
MESDIKVNGY
AEGVIVGHW
RLQSSFTAF
AIFLFVDKTVPQSS
NLYPFVKTV
YYESTRKENL
MVFKLAQAY
VPDLVHVM
GEVEQQRTY
LFDHAVSKF
NEMQPNGKVF
IYLRDPVQV
YLQDYTDRV
VYGSFASKL
ALYSAEHGL
HVLEAQDLIAK
SVEGEGEEEGEEY
AEKKASIGYTY
IIYPTAPPR
APGVDLSRILNE
NREVATNSEL
NDRLASYLDKVRALEEA
YEKMAEKNRKDAEDWF
NDRLASYLDKVRALEE
ASYLDKVRAL
KLYTGLREV
RYDEIKEEF
RTDAILLGHY
ESVGKGAVHDVKDVLDSVL
ESVGKGAVHDVKDVLDS
TPIKDGILY
AEAVQERQQYAW
ATAGFTIGR
SLYSQVHQI
NPAAHTFTY
VLYDQPRHV
SLLENIAKA
KKGDRVVGY
NAMNMQETY
SEFELLRSY
LLAEKIYKI
VVVAVGRAL
FELLHKEML
APPFVARETL
AQKNHIPVF
GSSSDTYLFKK
FPDNQRPAL
RPSLKTGSL
LPAYRAQLL
ALSSLIHAL
VVQDGITLITK
YAYETKDAL
AEAHVDAHYY
RVADFGSATF
APKRPPSAFF
SENLLGKQF
KVAQPKEVY
HPRVPSLTTV
FLDITNPKA
APAVPALRL
IQFENVNIYY
ALMPVLNQV
AEAPRLAEY
IPYSKSHVSM
DLKVKLTEV
YYEKQFPEI
SEFQPGNERSQEL
HTDVGLLEY
ALGHRLDIV
PLENLEEEGLPKNPD
KLGLKPLEV
ALMDEVVKA
EELPHIHAF
YPAPGLKTFL
TLVDFDNHL
VYEYVVERF
ILMEHIHKL
GVKIDKTDY
ATFNEDVQALK
SEDDFVKEF
EEIETREVW
LTDDDLLRY
KEQETALRVY
ALIEGGMKY
YYNNHSSSNSF
GQYGNPLNKY
IYGEKTYAF
HQFLEQSKY
KILEDVVGV
ISQEPFVPK
GLFQGKTPL
FTDVNSILRY
ATYPYQVVR
TEVDNYHFY
APAPSTVHF
SRSGGGGGGGLGSGGSIRSSY
YLLTHPPPIM
RVYNTDPLKEK
RPSDEVIREL
RQLGEVASF
KQVASSTGF
YLDYDDTRY
AEDENGKIVGY
ASFPKVFIK
YTEDHVFSSDY
EEQSHPARLY
KLIDIVSSQK
YADPVNAHY
KVFERAVQY
TEEILEKSF
YLKEREEF
NAIKESYDY
AEAEQTLRF
NPVELKALY
LPSDKALVL
VTLMTQYIK
GEDPYPHKF
LTDFIQKY
TPMGPGRTV
AEKLITQTF
ALKDLAKQY
ISEETTTGVHNLY
QEWAAQTEKSY
KLYVPVKEY
ATYPYQVVR
SLQDEIQRV
KENGFTQHVY
AQHSYFGSF
TAFQKKGAEKEEL
ATEVVDKEKNLY
GLTEALHFV
EEPTVIKKY
SVAPRHQEY
TYTSNLVRL
YPLLKNISM
ALKPPPIKLY
AESLVRNLQW
SELLDQAPEGRGW
KVYENYPTY
GQGTFTKIFK
ASFEPFSNK
LQKANQEQY
AIKDKQVKY
NEVVAGIKEY
SGASFTYVK
IVIEEKDVVYK
VIFKDFVNK
APRLGISL
IPRQVAQTL
NPRFQEADSPTL
ALLGILQHV
YQDPDATSLKY
TIIDLPGITRV
AIAQAESLRYK
SQADIKKAY
LYGKIAEAF
FTDKSAEDY
DIDSPPITARNTGII
ALMDEVVKA
YTDHQNSSSYY
KYPDRVPVI
TPVASRQSL
LPDTLKVTY
PYPPPPPEF
RLPEVIALK
STYEKALGY
SEGRALAQEW
GPPPPPPGKPQ
RVVPHGQSF
SIYQDQEQRILK
VYDTNPAKF
FLLDKKIGV
VTNDGATILK
SVFESLIAKK
SPRTPVSPVKF
LSDLGRLSY
FPAKAVSEY
HPVEELLDSY
MAHGREGFLKGEDGEMVKLENL
KILEDVVGV
EELEKLQQY
EEQELEKSM
GLFQGKTPL
KVFDGIPPPY
NENPSKDQGW
SENPAKRLY
RMIDIQTRM
LADPVFRTL
SLMGPVVHEV
AQYDQASTKY
VLAHTILGV
TELEYIHAL
RPAANFDAI
NESAIFHGW
KPGRKGISL
VVYEKQMLY
RQGYSLSGY
EVKAQYEDIAQKSKAEAES
YEDIAQKSKAEAESLYQSKY
VDTSTRTHNLEPYFES
AQYEDIAQKSKAEAESL
EDIAQKSKAEAESLYQSKYE
YQAELSQMQTQISETN
DEINKRTNAENEF
VNLGGSKSISIS
IDKVRFLEQQNQVL
YGSGGGGGGGRGSY
IAQKSKAEAESLYQSKYEEL
SMDNNRSLDLDSIIAE
DYRNKYEDEINKRTNAENE
IDKVRFLEQQNQVLQTKWE
LQQVDTSTRTHNLE
VSTTYSGVTR
YQSKYEELQITAGRHGD
GGGGGSFGAGGGFGSRSL
SGGGSYGSGGGGGGHGSY
SGYRSGGGFSSGSAGIIN
LEQQNQVLQTKWEL
SGYRSGGGFSSGSAGI
VKAQYEDIAQKSKAEAESL
EELQITAGRHGDSVRNS
MTKVDLQAKLDNL
VKAQYEDIAQKSKAEAES
VTIKKDVDGAYMTKVDL
GYRSGGGFSSGSAGIIN
LQQAKEDL
HQNSTFYVK
EEAQVRKENQW
AEALKENSY
KENSYVKKF
VLDPYLLKY
PYADQVFRI
RPMGAGEAL
KYNANFVTF
YEIARRHPYFY
AEVSKLVTDL
LLVRYTKKVPQVSTPTL
FKAWAVARLSQRFPKAEF
YARRHPDYSVVLL
DETYVPKEFNAETF
DEFKPLVEEPQNL
LKKYLYE
SESEPGSRQW
RYVEIVSQF
ATAGFTIGR
SLYSQVHQI
YTDFDGTRVY
TTEVHPELY
AAYLRALSL
ELSQMQTHVSDTS
KTFSEILNR
KEQDGRNDFY
TVEDVFLRK
FVYPGNPLRH
SESNIIRHY
AEERPTFDYL
SETLKGSFSL
QLDSAQKNLY
AEVEALREKVY
YLITHPLAV
SLLGYFPNK
APAPIHNQF
YADPVNAHY
LPDEIYHVY
LTRPGSSSL
REAEHGYASL
GQGTFTKIFK
FEFEGHSL
KELQHYVTM
ITDPDPDIRY
IYVNPANTHQF
MEDTGHYSI
YVDAVLGKGHQY
GEAVEVIHKL
KEMFPIEAGAI
IYQKAFEHL
FRVPFIYGHKY
APSLKQFSL
ELVNNVLQPQ
RQYLDQQQY
VLYENALKL
RVGDVYIPR
YQQQDAHEF
REYDDQRAL
QEIETKEIY
AAQDSTDLVAK
GEDSTYKFF
SEILYNNHKF
AEFQSIPRVF
AVYQARPQLHK
AELKEKYISL
FTENDKEYQEY
FTEDDKEYQEY
EEEEGQRFY
PGDSDIIRSMPEQTGEK
FSEQVAMGY
YSDDIPHAL
AVKAIIYQY
SAIGYIHSL
KFIDTTSKF
GENPASHSY
RVVPQFVVF
ITVNDLPVGRSVD
YGVLKTDEGIAYRGLF
GQPVGILGRPATAY
SQFHGLITHY
EELPHIHAF
TIQSGEQPYK
YQASYNQSF
KQQNQYQASY
PPAENSSAPEAEQGGAE
LLDEHHISY
TLLEDGTFKV
APEEHPVLL
TEDNLKKLY
MLDPLEVHL
SEEGLRNAL
LPQHTIETY
RVKDEPAYY
NEFKEKGIGTL
RQVYLPMSY
AENQAGVLHVGR
FIAQKILAL
IEVENKEVL
APRAPAAGL
AEGVEPGSQRW
REANQAINPKL
AEKEQVIRY
KSDSGKPYYY
IEHADFAGVERL
SVEEISTLVQK
YEMKDRVTY
AEIPADPKLY
NEDEDSPNKLY
PTDNPEAHSNLY
SPAPRTAL
LYLDEAHSI
KEIDEVGDLLQL
WLGNDKISQLTRMGPTEL
SNIPTNLRVLRSILENL
TVIQNRQDGSVD
DSDYHQEAY
LPDERTISL
IYIKQIKTF
RMMDSQENY
GLLTEIRAV
EELLGDGHSY
PNIVLFSGSSHQD
KLDEHIAYL
TVEETGGDSWKY
PNNIFGNRNLL
LTEVDNYHFY
ILTNVVPKM
EAVKQYSSY
GSQFFITTK
EEIPPIPENRF
FLSEEGGHVAV
KIMDVGQSY
KEFDNGHLLL
KELESEKEQL
VNLPINGNGKQ
RAFASATNY
ALDEVFTKV
LAPQSQPHDF
NEDLRKELW
SPKPLVTPGSTL
GQQIGKVVQVY
ILMEHIHKL
HSQSGFYYK
VYLPTHTSL
AVNPKEIASK
KVLDAIIQEK
SEIESDRSF
SEIESNRSF
AGKMITAAY
AEQKVEYTL
KPKSAPWNSF
KAFGTRSSL
EEAYTTEHW
PGDSDIIRSMPEQTGEK
TYKYVNMQD
ESEEYQERY
SEHSIIKDF
KEYDLAKKY
VVYTSHLQLK
KFIDTTSKF
GQSDIAITK
REYEAQQQY
LAMRPLASL
VLKQEQEEY
REIVETERAY
VADEELVHL
GQRKPVAVL
RPYDPAGTPGQPVL
DTQFVRFDSDAASQR
NTQKPTGIADVY
LEEIYAPKL
IYAPKLQEF
YTYEHDPITK
QEQLLLKKMY
EELEQKYTY
AEYNSDLHQF
STVGWASQK
SAYLGSEQYK
KPIFSKIVSL
YTADGKEVLEY
KVFQAENPF
GTYSKIMNH
ALNPVANFHL
RMSDVVKGVY
SEMDSERLQY
GVKVDKATF
RQPDNAKALY
AEAEPEHSF
GIIRPGTAF
VLAEKLAAI
GLIDHQTYL
NEKRQDPGDNW
RPFEENGACKYG
SVMRLTISY
VSYKGSISY
SEIESDGHEF
SPNQARAQAAL
KTIDYNPSVIK
RVADLTEQY
YGYGHESEL
ALWEGPSKA
LQREEEEAF
FEHPNVVRL
SQAQATISFPK
AAAYPHTSL
SEYARPHVM
ALARKIAEQQ
YLISQVEGHQV
NPRIPYTEL
EEIDEKIGF
YEVVDKDSI
SYLKQLPHF
SMYDKVLML
AIYEPKTFK
YLDFTNPKV
HPYDSGHIAM
AEEDHVDLSL
ATDLTREVY
VEVGDRSEW
RLSDAQIYVDK
TVFEHTFHV
AEESAIRVGF
EELKELKEY
IFIQNSKLYF
YVHDDGRVSY
IQRTEAYEY
RVFLDPNQY
RVADLTEQY
SQAPAARAF
EEILHEHSY
SLTGRLDEV
GPGRIPPPPPAPY
SEESVKSTTL
HEIQRTENSL
TESDIREMM
STDPRPASY
YAYDGKDYIAL
RVAEQDRAY
TAADTAAQITQRKW
DLIIEQRF
REIAEEYGGVM
IEFTEGEDKITL
TEIVFTGEKEQL
VEVSIPAKL
VYEEILHQI
READQPLRTY
QETSFTKEAY
PTANLQTKEFNF
YPIDPVTQEF
FPRDKLAEL
GSLFLQTPK
YVYEHTLTGK
NEILGTERDY
IQASTMAFK
GQDPHSSQAF
SVLNLVIVK
NEDLIKHGW
IVAKHTSAL
ALNELLQHV
EEIKTLERY
NAFAEPGRVPF
LPIPGPVEEM
FIIEKQPPQV
VMEKSFLEY
YIDSKFEDY
KQIKPDMETY
KLYSISSQV
GQNDPLKDSY
RITENTSQY
SEDGKIHVW
VEESGEHVIL
VEDRPQDPL
KQYRAGPSF
SPGQRSISL
VSQVGKEL
FSSANSPFL
HEAEVLKQL
AILEKVFTA
VEILQEREY
ILQEREYRL
RLMAEDEEGY
LQKNVPILY
LQHPDVAAY
NELVSTHGY
KVANLVKAY
KAYHNSPAY
VAEENTRVL
FLDESRSTQYM
IPFDPKFITY
GPDEAKIKALL
RLFVGSIPK
SENTAIHHY
RYDEMVESM
GLIDTKELEPL
EYLTKVDKL
LLDQGQLNKY
SVSDLAPPR
SVFSYQVASTLK
AEGDLIEHF
KLFIGGLNV
LIVEPSREL
AEQTLNNIKQF
RVINLHEVY
SENDVIRLI
KTIDKKTFY
RVAPEEHPVL
RQAIGLMGY
KIYPLPHMY
GQYGNPLNKY
AEPDESNARYF
APREPFAHSL
RPIVIDGSNVAM
AIRHPASGY
MENGIVRNW
STMYPGLPSRL
FPEHIFPAL
SADFETVRM
SAQSFFENK
SEKLGVMTY
LPRNIGNAGM
QEQNIKPQFF
MMDPDSTQRY
MMDPNSTQRY
HYVEKPSTF
KVFPGSTTEDY
VSYSHIQSK
AVQAVNAHSNILK
LPLEEAYRF
MPYGSRENSLLY
ALVDHVAEL
SPVFKTVL
DENSVIKSF
YESRTETDL
REVSEEHNLL
FTKTEEL
GKVVSTHEQV
VHDGKVVSTHE
QEEINEVKTW
LPSASHFSQL
WQVKSGTIFDNF
HPEIDNPEY
KTVTAMDVVYALK
SQNRVAEF
ILRKDIPSF
RMQPRGSFY
RVQPNEAVYTK
TEVDNYHFY
PSSGLGVTKQDLGPVPM
AELDEKISAL
KTSPKALVI
SVPEAGGPPIKK
TPILKPVSL
KLQEQIFHL
VADEELVHL
ATDFAPGFQK
GPSESRPYHGM
SPASIRTTDF
AYAIIKEEL
VPSGEEQRY
FAYDGKDYI
HTDDLLGQGATASVY
RPVPLEQTY
KPRSLQTGF
DLEKGQRKDLGRH
VEDELVKKY
KLSEIPLTL
KISPFEHQTY
ALKRQGRTLY
YQHDDGRVSY
RILNWEGVQY
KAASVRPVL
RVYPESIPR
VTDPEKLNNY
HPAKQTVEAY
GEAVVNRVF
DAVLRFNGAPTANFQQ
QEQNIKPQFF
KLNPGIAYV
SLQDEIQRV
GLAKAVASV
SVAQLLLSK
APFDKTANITF
ESVGKGAVHDVKDVLDSVL
ESVGKGAVHDVKDVLDS
HEFSSPSHL
NIIELVHQV
MLNEHDFEV
AELDRQIKSF
EEALILDNKY
TEIDARAGTF
YSYAGGRGSY
KQYADVEGF
LQNSVKQY
AEKLITQTF
YVGDEAQSKRGILT
DDMEKIWHHTF
RLIQESPTL
TELTTAIRTY
TQYESKVFY
RSDDIYNQVSAY
APKPQGPAF
AESVVLEHRSY
KELEDLNKW
HELVLTTKEY
NYIGLINRI
GPDEAKIKALL
RLFVGSIPK
LNETGDEPFQYKN
VVQSVEKFIQK
AQAESLRY
RVFQGAPKGY
RQHPIQVFY
EFEDLQMQL
SENDTYFKKY
HAMQNIILKY
LPAVHHVF
HEIKSLEDL
FLEQVHQLY
KTVTAMDVVYALK
HQAIHTIEY
QEFAVDLEHHSY
MEEGLKVLM
EELIRDGRY
ATIEETYSKAMAK
RGLVPPNASRFHV
HFNPRLD
RIRGLVPPNASRF
GLLTEIRAV
AIAQAESLRYK
APFGEKEAY
KLLNYAPLEK
RLQEEINEV
EEINEVKTW
REIGSQAVW
ISDRLIGIY
NLDQATRVAY
SLAQYNPKL
VVYKYLTEK
IYISTLKTEF
REAMGIYISTL
RPVEEIVTF
VAIALKAAHYHTHKE
QENLTDLHQY
FLIRESETL
EEANLMKTL
SQKVHSFF
IPKKTTDTASV
APFSKVLTF
TVDIQNPDITSSRY
FPVIYDVKY
KVAQPKEVY
FTENDKEYQEY
ALSDHHVYL
SENEKNAAYY
VGDGYVVHL
IPGGLSEAKPATPEIQE
SLDNSYKMDY
KLYHNEVEI
SALDFLHNK
SAIGYLHSL
RPKPSSSPVIF
REMEQNNGHYF
RVYESIGQY
SEDELKKAY
SENELKKAYR
HQQLHNETY
ALANHLIKV
GQYSTGKTTF
LTDDKLSQY
EENEEEHNF
RLQDQHMFY
VVNSPHRQY
ENHLDPGPIY
ALQKFTEAY
YEELVRMVL
YPLAVTKY
VYVSRPSHF
NVINGGSHAGNKLA
RLQEDPPAGV
GQAGMHATYY
RYLNSQQQYF
MIKRAEDY
HLWTGEEQL
VIIPLLHTV
ALYDEVRTV
FTDEESRVF
TLNERFTSY
MIDVTKSYY
KLLPDTILEK
LEQANDDARTF
NEFHSPIGL
SEDAVKARL
SEEIESAFRAL
ALSDHHIYL
SESLFVSNHAY
KSKGGVVGIKVDKGVVPL
SESLFVSDHAY
AAVYKALSDHHIY
LKAWGGKKENLKA
IVAKHTSAL
VAKAVTQAL
ALNELLQHV
KAFNQGKIFK
YTYPENWRAFKAL
FPAGKVPAF
KDVEEGDEKFE
STVEAFFKK
EAFVRHIL
YEELVRMVL
DEIDAIGTKRY
VEKAPQETY
AVFPFKPPQR
AEYARVVGSEY
KYQEVTNNLEF
FILEKEGYV
SPSNTRYLFL
VEDELVKKY
LPRTIFPTSTI
KEVQEAFLTL
IIAEVAKNEF
YLQEIQTQL
KSYSVGVAY
FPDEPYKDGY
AEDASTLIVGHW
ASMSAFDPLK
IPIHNEDITY
SEGDITQKGY
VLAHTILGV
LPPGVHISY
SESTNQRVLW
SPNLRLLDL
VVFVIDPGFAK
YTETEPYHNY
LPFPDETHERY
PYKVTQDEL
GEIDGNKVTL
TEIDGRSISL
IADMGHLKY
IYIKQIKTF
IEALMEKPF
EELAQYQKW
GLYDSQNPPTV
LLANKVPAA
SESNFARAY
SEAGSHIIQRMY
HPISDHEVTL
YQQKVGIMY
REFSKEPEL
YTYEHDPITK
KLQELNYNL
DLDTNADKQL
IINTFHQY
LDTNADKQLSFEE
SVKLGHPDTLNQGEFKEL
DTNADKQLSFEEF
MPVSIPVSSHNSLVY
KLLDPEDISV
IPYHSEVPVSL
KPRDVSSVELL
EEQKNLHFF
ALAAALAHI
DAIRSLASVSY
GIYAYGFEK
RTIAPIIGR
SESGHYYSY
RLIPNATGTGTF
RVMPEEIARY
SPESVKATL
SPEQSRNVL
KLAEQYESFVK
GTYQPLSTR
TLAETLVNL
FPRSPGQPSSL
NEDSEGKEQRW
NLYPFVKTV
GTFAIRLLK
RVYYVDHVEK
PYNVLAPKGASGTRED
AEVSNTFVRL
LTETMEDGKTMDY
AEDKENYKKFY
AEEERLKAAQY
SEPDFVAKFY
GQFERTQEEY
AQAGWLQHDY
TVIHFNNPK
STMGYMMAK
ILDKKVEKV
KSTTTGHLIYK
DKLKAERERGITID
STLIPILHQK
VSDLSEHVF
GSITHGTPADVLYK
VTLEPLSFK
LEQASLHFF
GEVNDIKTRSW
INEPTAAALAYGLDK
VTNPNNTFY
TEQRNVYKDY
DVKGRIYQL
AQRFFAQKF
EYVRDHPQF
EELIRDGRY
SLLQTLYKV
SEEDQAAELRAY
EEYMNKPTF
ALLDKLYAL
SEEDQAAELRAY
REVEIQSHL
NPYPGDVTKF
TPIQVLHEY
ATNPESKVFYLK
SLQDEIQRV
SPNQKLLAV
AVFGVIGSQK
FMLTQPHSV
DAISKTYSY
MEETIYQNY
HEDLGHVAL
PKFEVIEKPQA
RMLSGGFGY
NPRNFSDNQL
TVKVEDLTF
NPLKGDLANTF
ALYDEVRTV
RQTEIYQY
EESGATFHTY
NEDNGIIKAF
TYKYVNMQD
SLPDLTTPLK
EENSAILHRF
NESSFASHKW
FAVISRHSL
YVHDDGRVSY
SPRIPPSQF
FLNPLISKY
KLIDIVSSQK
TLLVVVPKL
KLDAFVEGV
ILDKKVEKV
AIYEPKTFK
EEAPLVTKAF
GLYEFPLNKV
KEFYLTPNSPAEMI
KEFYLTPNSPAEML
YGFQEKEAF
IQRALTADY
REAEAAIYHL
YPSEKRGEL
EILPLEKEATPYPA
YKIVPIKDIRNL
VENKNVPLPEFPEHPFQEE
AVDSEHEKNVMNDAWR
FPIPDLQKY
TQRSPHVFY
KVISSVSYY
YKEGFGHLSPTG
FKVGPEADKYR
FPHTTPSM
FPMTHGNTGF
ALLDNNIGL
RVYESKAEF
GQAKVQQGF
KQFPTAFEF
SEAPARQGF
MEIHDRVENY
VLDDKLVFV
VVYSGLENIKK
TLLEDGTFKV
QSDFGAGHY
KEVLENQETFL
REEGAVDKSY
APMIKKIAF
TEMLPSILNQL
KENPRYSSY
VVVEYLRAV
TEVEIVDEKM
EELKELKEY
SQGPPPHPGKPE
VAQSTRIIY
LVGGASLKPEF
VDIINAKQ
KNRVQNMAL
KLFNPPEESEK
SHGSQETDEEFD
SADEVQRFF
DPNEIKVVY
YEDQQKQL
EELKELKEY
FASELSRSL
APFGEKEAY
MGVDVHFPK
GSGKVTFPK
GTFGGLGSK
ISLVAIALKAAHYHTH
IALKAAHYHTHKE
GTDGHVHLY
AEKAPTNIVY
SPYLPRGDPVL
QIFVKTLTGK
QEMSPEKLQQY
IPTPPLPSY
APQVHIFSL
AEKVIGAGKSW
AEMEKDLAKF
KEYQEKIDVL
LPSDKALVL
KTDYDTREY
TEQDFYVRL
VDEKARLIY
KPYNPIIGETF
KFIDTTSKF
GEVTNDFVML
REMEEEAEKL
IVSDFTIGR
VPSGEEQRY
NFDTIDQQF
LPAPELPEAF
HLLETPLVVK
TQMPDPKTF
VEVGGDVQLDSVR
AEAEKTFSY
YEVEYHVL
HPIEGSTTVF
TFDDIVHSF
ASFFGVHPK
YTEVKTVTVKVPQKNS
ILSGVIRSV
IATYRTLL
VTIKKDVDGAY
VKAQYEDIAQKSKAEAESL
RHPQYNQRTIQNDI
QEYAQVIKM
SIYRPSKNLDK
IKVHVGDED
SMMQTLLTV
RLAEAQSNSF
TENNKVATW
YAANLKNVM
SSIASSASMPYK
GVVPFSQRK
IPAAVKLTY
LPAETGQNHPF
FPVKGLKTGY
YQHGHINSY
SENKIVGIGY
RELEETNQKL
AMAFITDHV
IYDKTSVLF
TEVDNYHFY
TASELKILY
KQIPRILGP
SLIKQIPRI
NMVAKVDEV
TLYEAVREV
HEAGGEDFAM
TGYLKGYTL
AEYGEIKNIHL
RVIDVGSEW
MPIKNTNQDIY
KLISQQKAF
SPGQRAVLL
VDIINAKQ
RQELSHALY
AVMLHSFTL
SQRQAKIQRY
EESPFEKQF
GMNQQAYAY
RTAQEVETY
VSAGIQTSF
QETTYLKPTF
RLYLNGDGTGK
SLFSPAFYTAK
RVFENIVAV
FLFNTENKL
KAFPEHFTY
LPRSESTENQSY
ILKQPSTQSDTY
IMYDQNHLL
KELELAHRY
AEAEHDEHYY
AQILKVIEAY
KLAEQYESF
RPYSHALVA
KAFDLTEQRY
KVFAEDQDMQY
MMDPNSTQRY
NALNEQRVEF
ATFPVAPRYAK
SSDRHLTQY
DVKSKTEAL
LYIVHPTMF
VVYEKQMLY
EERVPEEDSRW
KVNIIPLIAK
FPDPNVKYVF
TAAETHYTY
ATFPDPNVK
ATFPDPDVK
STVGAGAYAYK
IVKEKGTVY
REAEADGAAW
SNNKYAASSYLSLTPEQ
QSNNKYAASSYLSLTPE
LPFSSHTY
SQNPRVAAW
APGQRVGML
RELDLQRNY
FVDDYTVRV
AEIEIVKDL
TGKLTTAQY
DEAIANLQRAY
RPVAPSGTAL
ILNKSETGY
KILPTLEAV
KVFDGIPPPY
GEDSSFLVVRL
GEVNDIKTRSW
TELERAFGYY
FRQILKNPDDPDMVD
MDHLDIDHNKKIDFTEFL
MVFKLAQAY
NSNPVVFKERS
FKLAQAYY
VFKLAQAY
FRQILKNPDDPD
DYGESGFRHS
RLQEVLNDY
SESLFVSNHAY
ETGAKVERADGYEPPVQESV
GVLGSSKVLAK
RVITISKSEY
KLIRGESEF
KVGEVIVTK
AEKKASIGYTY
PILYRPVAVALD
VLTEHVAAA
EEGNFRKSF
SYLENVDHF
GTDGQGGTFRY
AERLYTQGY
KTDESLTKY
TIIDLPGITRV
APVKPGIPY
VQFSNHTGY
SVFEDPVISK
VMQDPEFLQSV
NGDFLPTRL
AEDELRDAVLL
AEITDKLGLHSL
LVIPFTIKK
TPYEEGLHSVDVTY
IQDNHDGTYTV
LPREEGPYEVEVTY
VTYGGDPIPK
ATPTSPIRVK
NPYHNEPGF
YLSSLQPRL
RPSVKETL
APLGGRQGF
KVTEGSFVYK
AEAFEAIPRAL
KQYGNEVFL
KVADMALHY
NLMDDIERA
FLAKLIAQA
LAKQITSY
RTSEIYVHR
PGDSDIIRSMPEQTGEK
YLDENYERI
TLFDYEVRL
TPRLPQRNL
LLDPNVKSIFV
SPASTKTGQAGSL
SAIGYLHSL
GESSSRLGY
TLISRLPAV
GLDDIKDLKV
ALADGVQKV
LAHQHVVGF
ITDPDPDIRY
SMARETVGY
APRLNSADRPM
RPMKTSVL
GTDELRLLY
SVGKGAVHDVKD
SPQEARNML
AAYRPAVHPR
YARDETEFY
KEEFYTKAESL
KPRDVTNFTV
LLLDVPTAAVQA
AENFAEHVL
SEFIDSQRVW
YSHLVPVY
TEAAHPIRLF
ATYNKQPMY
VDDWARDAMDLSGRR
ATSLGHFTK
AVLPAVIPK
RPVETYQVHEY
HLTDITLKV
TAAKAILLY
AEKVLLHAF
SLIGHLQTL
ILENIQRNK
GEITGEVRM
VTEIDQDKY
IIDHHDNTY
GEYAVHVL
REEQGSGGYSL
ALYSAEHGL
KLHGVNINV
AEDAIRNLHHY
GQISDPSRSY
IVGQVNYPK
VEKGDHVAY
GDHVAYSW
EAIKILKGEY
DYSSILQKF
VVKAYLPVNESFG
YYAEVETRI
AEYVHGSQAW
TLDEKIEKV
IENNNNKFY
ATITKVLQK
AEQTALMAKY
REHFTPEATQL
DLHEKDFSL
ATYNKQPMY
RPKLPDNEV
AGKMITAAY
SEINERVVQHF
GEYAVHVI
GELTGEVRM
VYKKYPNVF
ATIGADFLTK
TPQSNRPVM
KTYQDIQNTIK
TPLSQAIIHQY
EEDGENAHPY
LPRTPSYSISSTL
RLPDAHSDY
FLLENSSKV
AQFPSSGRF
PSSGLGVTKQDLGPVPM
YLDQEKEDGKY
HPHDLVILM
HLDATKLLL
HPGLILKY
VLMPKVMHY
GRDLTDYLMKILTERG
MKILTERGYSF
DLAGRDLTDYL
EEAQFETKKLY
HADHIGQGF
TESSRNYGY
AEIENKGYNY
TADPLDYRL
AQNKPTGFGNF
VIAEILRGV
VYSPHVLNL
ALDSQVPKV
TQYIIHNY
ALDKATVLL
KEIDMLLKEY
TLTPIIQEY
EEIKNEINGNW
FRSAEAAAAQAEEDLR
LPSASHFSQL
VPEEARPAL
QEMMDVKQF
ATAAVIFLH
RTFNEPGSPIVK
RVADFGSATF
AEALLHPFF
ILINDAGEVRL
VLAPEGSVPNK
IYPELQIERF
GEKFEDENFIL
SEEETRVVF
VPDTSRIYVAL
ASDSAEFHY
DESIIPKKY
GQFLVKSGY
ATDLTREVY
SEWKDTNYTL
ESNIKSHLAK
KEMEQFVKKY
DAAPGVDLSRILNE
SRILNEMRDQY
LAYGNQESKI
EVQDGKVISSREQVHQTTR
ISELLTSDDMKNAY
TSLPPLPFK
HEQEAILHNF
VIDEPVRL
SQNPRVAAW
YPIDPVTQEF
AQASSSQYF
SENGFIKIF
AEQDLIREL
EEEELQQNLW
EYATKISRF
AETGSVKDF
KIIEEDDAY
AVDSQILPK
ALTNGIYPHKLVF
LGASNRAFV
RQAHLTNQY
RLFPLIQAM
FPRAPSTSDSV
REDLVVAPAGITL
RENDIKSYF
TRNDYVMMY
RYFDPANGKF
SEYIVAHVL
YPYTSQKDNELSF
RAEQPHQHAMY
PLVKPHIN
FKQDDKF
WTKDELKEALDDVT
FQKHIQAL
TLDEKIEKV
AENRQGTLTEY
KVTEGSFVYK
AYVHMVTHF
APYMRSMM
MPYLEHESF
VADPETRTV
DEALIGKKF
EELGQRLQHY
AVMDNKNPTIK
VIIPLLHTV
IPLLHTVMY
SVMEVNSGIYR
TLQVVTAHY
FGLARAKSV
APGPRGSYL
AEDYAKERY
APREPFAHSL
NELDAVQREY
FSHPREPAL
AEEERLKAAQY
APIQGNREEL
IPASNRLLL
KLDEHIAYL
AEDPLGAIHL
APSQQRQQI
LPRGMQPTEF
KVIEINPYL
FETIVKQQI
KYIQRQETI
GEGSSGFRHY
VEEGKISTSL
VPMFRNVSL
HFIFNKENF
REATGKITF
SYNPITHQL
RTYQSITER
VETGEIKREY
KEQEFGKLF
GLTSTDLLFHL
SEAGSHIIQRMY
TQISKTNTQTY
GEPRFITVGY
VDDTQFVRFDSDAASQKME
RLMNETTAVALAY
KPRNVVFVDM
GQYPRALEL
KLVELPYTV
YSERVGAGAPVY
AQKIGIVGF
YPIKAVKSGF
MEGGTLKYY
YPVTPELLERY
KQTETEMLY
YSQEQRQAF
YYTDIMHTL
SEEETRVVF
KYGALVNNF
GLTDVILYH
SLIEKLWQT
FQHVGKAF
NEHDYAKAAF
AELYINEHDY
TYITSVSRL
LQSGIRQTF
KIYEKTFTL
KLQGEVEKY
SIDEHFQPK
TTAFQYIIDNKGIDSD
EEAQYQREY
KASLRELAL
NSDEQKITEMVY
ALLDSAHLL
APRQPGLMAQM
TLIDLPGITRV
RLQVSYEEY
YSEDHIIGAY
TIMPKDIQLAR
IQLARRIRGERA
LIRKLPFQRL
RFQSAAIGALQEASEAYL
VREIAQDFKTDL
HPEQDAGKVF
DPFNPFELTNHAVL
ATYNKQPMYR
GENSAVLHY
FAYDGKDYIAL
SEAGSHTLQRMY
ELIDQDARDL
IQNKPLYFADRL
KLNPYAKTM
MEQYIRETY
IPYQDRESY
LMIDVTKSYY
QLVDIIEKV
YEAFPHDSQL
SVADIRNAY
EEEGNLLRSW
DELESIERSY
VPLLKSLEV
ETEKMIEKY
IANYRPTL
SSDVGHDEY
KEIEELQSQAQAL
RQAHLTNQY
VYIDKVRSL
YEAALNSKDAAL
YYIQQDTKGDYQKAL
QELQEINRVY
ESIRKEVKGDLENAFLNL
IQNKPLY
KASMKGLGTDEDSL
YDSMKGKGTRDKVL
RLNVGGTYF
NEPILYGRSY
MPVRGPDVEAY
VLTGYQVDKNKDDELTGF
VVYEFSTTK
LEKELHPVLKNPDDPDTVD
IVASERAGVGKSL
SPKQGVSL
KPLGIKTAL
RLLQEQHQL
YLDEYIARM
SSDAHTSYY
VEINIDHKF
RVIEGDVVSALNK
KENFHTSSW
AVNSLISKY
SEPEGEGQAW
FQAPTAKEM
FLDESRSTQYM
SQFPQPQHF
VGDPGQRTL
KPRPIIPML
VPRPGKAAF
RVFDKDGNGY
AQPETRVSY
SENAKLHYY
KMDPIISRV
ALQEALTEHY
KPKAPPPSL
LTEQRALLY
VPTPIHPIF
SVQPEELIYQR
AQAQSGTGKTATF
VIESNWNEI
NPRALSFVL
FKNPIIEKY
SPIGRDGKL
VLYNGFTGR
ELDPSNTKALY
QEFIRVGYY
GQEFIRVGY
APARPYQGV
EIRHTADRWR
ESRAQLGGPEAAKSDETAAK
TVEAPMPKLATQSN
GRGKPALVRRH
NALPDTLKVTY
FVDKTVLPFV
KQMEQISQF
SEDGAGKPW
SENGAGKPW
HSYQKPQSF
DYVEGLRVF
AEIRHVLVTL
AEFKEAFQL
VPASFRLQM
AQKIGIVGF
DETEAVKRY
VMFGGKQVVV
AEVDNRSPQKF
IYNGDMEKI
SPLTKSISL
RIADISQVY
EESKIDEHHF
AEADKTIKVY
RIFGAAGAGY
SAFGQAFSK
HVLEAQDLIAK
HVIENSNAF
KLGDFGLATV
HEIDRYTAI
GQEEKTGVVSTGLIQ
AQAFIHNSLY
SPRLPVGGFRSL
HLEDIVRQK
AEPDESNARYF
READLDFARQY
AESIVVHTY
QELESLREQL
AVAIKAMAK
SEVNRTGTQY
TPAPPTHAL
KLYTGLREV
QEKDVFERY
IVAGSLITK
VFDTAIAHL
SVVKELSSF
RPVPLEQTY
IEYAKPTRL
IYIAGHPAF
KVTEGSFVY
SQIFISRTY
SLLDIIEKV
ILQTKLYTL
YLDEYIARM
MENGIVRNW
IIKVGGERF
ADIDTRSEFY
VGDGYVVHL
ITILGTVKPNANRIAL
FPVLPGSHL
ALSSYVVKK
AEMENYAHL
TPQERQGFGEL
MTAILNQMGDQHY
SEEELTHIF
YEASLPHQI
FVIETARQL
TEIQRVSEAY
EEDAALFKAW
LPAQQVHNY
RENSRLLSY
GQNPTNAEVLK
TVIRDVEQQFK
AETNSRVSGVDGY
SEQFLKQMY
GTFQLNSKDQGLQK
RQVSTLNSY
QENYFLEKQY
KIHTGENLY
MEFQNTQSY
RYPTSIASLAF
ITDKNSLAY
LSRSGGGGGGGLGSGGSIRSSY
LPSDLRTISL
MEKAGAHLQGGAKRVII
QERDPSKIKWGDAGAE
FNSGKVDIV
GVNHEKYDNSLK
GKVKVGVNGFGRIG
QERDPSKIKWG
LLYYTEFTPTEKDE
EELTVQVARVY
LEIQDKEYL
VLVDRTIYI
NPYHNEPGF
ALLDSAHLL
RVFDHKQGTY
EEFELLGKAY
SLDQPTQTV
VTKPVGGNY
SVMRLTISY
YLPDIIKDQKA
VYNENLVHMI
SEIDVSSEGVKGAKSF
GSLASVYHK
KEYQNVHEEVL
NEVYEAVKNY
KTYNEPGSQVFK
AELMNRPEVTY
GVIDGHIYAV
IPFPSGRTNLY
KVSATREEL
HPVQHISF
ILYGEVEKL
ITKPSIMDKVQDF
HPLDPIDTVDF
RSIQQNIQY
RLYQAQALY
LPAPPHIDV
HPTPSPMAY
NMYGKVVTV
GLTDVILYH
GGAAAQSLYIANHAY
SEIDVSSEGVKGAKSF
VVDPHSFPR
NRPGTVSSL
KVYENYPTY
IPTKQTQTFTTYSDNQPG
MLLKKGADPT
RESFDGRNIL
LPGSIQHVY
VPAENKSVL
AQKVSSQSF
LRHTGEKPF
SSMTEEEQIAY
FLLEGIRSL
AEIPADPKLY
SEMDGAQHAAW
AEPLPRNGDQW
VPYGKGPSF
SGYFKQFQK
NRVLADPSDDTKG
LSAERAVTGYTDPYTGQQISL
IVREHGIRL
FQAMQKDL
STFSPISDIGLAK
RVFENIVAV
SEHEKIILY
TLSESTHKY
PTDTNVIRY
SSDGKPFEY
VEHLAGVPL
AEGDTGLPRVW
QEDLRTFSW
MKENFPNF
LGDIATDYHKQSHGAA
VSDSGAHVL
KSELSGKFERL
SLADFQIEKK
TADHRIYSY
GQPLRPQANY
TAADIFKQY
NFDRSSSTF
MPYGSRENSLLY
EEFDRFTGY
NVISKTINPQVSKTEYKEL
YLGEKTFSF
SESQGPPRAF
VAKTNTVSY
TVLSGGTTMYPGIADR
AQKIDLPEY
AEVAAEKSF
HEAERTEVL
NQFPGFKEV
SLKEEGGLY
APLKSKMIY
ALNEEAGRLLL
FPASPPKGY
KVNIIPLIAK
GLLTKPIVK
TYSPALNKMF
QEEAQFETKKLY
AQLHPLSGY
GSSDFFTTK
LLDPSVFHV
NPYSRETEF
RLASTLVHL
FEDEKPALL
RVFSGLVSTGLK
KPIQRTILM
VGDPSVHLL
AELALQKKY
GEHGLIIRV
REVEAVDSEYQL
PSDPKQYRY
FEYKPEVIGEAL
VEGFIPKNY
KQNPAANKTNY
GDILGKYVD
FTEQYNEQY
SEQETLQKY
GQVQKIVLY
NENSLFKSL
AEELFARKF
SLYKDAMQY
SAFGVIIEK
GTMTGMLYK
HTLEPLIPR
GPLPPHLAL
LPRPHASIMF
GPDHNRSFI
YEEARKFSY
VEESVTGVHRL
KEHGPENIVM
DFKDKYESL
FQKEDSPATFY
GQFLAPNSH
KVYEGERPLTK
REEGAVDKSY
RPFEQPQEY
VPEEGGATHVY
IVRTGESSY
APREGISQEAL
TEVDSRWQEY
LYMVNGPPHF
STDVDKTGASYY
ALAEIAKAEL
EESYSRMGY
AEVTTDDRAY
VQQSQGWVHY
AVSAVVHEY
TPKNTSVSL
APSFVKGFL
EELKRVASF
KYISKPENL
LPAKILVEF
ASLELPAAKK
VLLSTIHEL
TEETTHVVM
YLESHGLAY
EAFREHQQY
HPHLVAEAF
KLYQRDLEV
YELQESNVRL
RLIGHQEAF
AEAEQTLRF
IVAERQQEY
GLLGQEGLVEI
FMLTQPHSV
SEVMGEPHL
AETEEPGQRGW
KIYNANYLK
KLADFGDAVQL
AVATKFVNK
IPLPHGTHTF
VPRPLQPEYVAL
SLAPIIVHV
PVDLSKWSGPLSL
VTDSIRDEY
KDNVVINYK
TEAAHPIRLF
VSDYLRQSY
LPRGMQPTEF
LPINHQIIY
VYIHPSSALF
SQRMVEGY
LPDYQRSEIMM
KLYEQHHVV
KLNSIGNYY
VEDDARGTVVL
APLKSKMIY
YAKGFGGQY
RFDESMQVF
YPNGVVVHY
MLDHQPPQY
SQFTDGQQLY
NELVSTHGY
RVVDGKDLTTK
FARMLAQE
IREADVDQDGRVNYEEF
QEFLTAAKKARAGLEDL
FRAFDQDGDGHITVDEL
MIREADVDQDGRVNYEE
LTAAKKARAGLEDLQVA
AVYGQNDIHHK
KVFPEDMAKY
LLAETHYQL
AENPFLTHLI
SAALGMVRL
DRIKTDYT
FIRHNKTQTIL
VLLPSHSKDNLKGLEEL
VVLSFPRF
NANENKSVKMMTQKGL
GARSDSAHQIDEVLHFNEF
LGARSDSAHQID
WVEFNANHPF
DETRADLTGISPSPNLY
FQEIGKDDRHKNIFFSPL
MRYTKGKLSMF
SKIIHKTF
VEFNANHPFL
TAVNVKQGFN
FVDDGTETHF
EETNIPKRLY
HGFLRQAL
VLDPYLLKY
APYTHFTQAL
QQLDPEQKITY
FSDSKIQKY
VSDPSSPQYGK
HSYQKPQSF
MPSSRAYGL
DEAAISKLY
RPTDVAISF
EEQLLAVQGVRKY
KEVFLEQRL
RESTNYPGDYTL
SPYGSDRLVQL
AEVISVLQKY
EEIPVSSHY
GIFGKGSAY
MKENFPNF
TALNPHIGY
WVKPKDMLGPK
MPTPVIKAF
KYIDQKFVL
AEFDPEEDEPTL
EELTVQVARVY
GQFPSPHHH
ALMGEHIHY
VLMDRLPSL
WQDRVSRSSSPLK
PTDTNVLRY
RLPFPTGYK
DELEAVRKY
KLLDPEDVAVQL
EAMRIGAEVY
IKDYPVVSIEDPFDQDD
YRHIADLAGN
SPVALADHY
AVIAPKSSY
VIYPARISL
YPRQPNYNAL
QETSFTKEAY
KPVYPGQTL
KPYQGVGSSSM
VIDGHIYAV
VPRPPQTSL
AQAASQHVF
TTEESLRNYY
EEFDRLVKEY
YTDENQHQY
FVRVLVSK
MIRAADTDGDGQVNYEE
STMTVSDAILR
SAIGRAMEL
KIQKFENQY
HQRITEEL
KIFFENHPY
IQRQETISL
AEMEVKRESY
RQFAAQTVGNTY
AEMEVKRESY
SADELVTRI
STVEAFFKK
RSTDWSSQY
KPYNPILGETF
VILEGELERA
GTMTGMLYK
GQVINETSQHHDDLE
AQQKNLEGY
NELVSTHGY
AEFEQGHQF
AEQERDKLQRY
SVFDAYVLPK
TSDVDLDKY
SVYGYGVQK
VESEIRKEY
SESNFARAY
KPQGPRGFL
FLDPNNIPKA
KPNANRIAL
RLSGVSSNIQK
YPFNAKQPTDM
SVSGYIYHK
TPYEGQRSY
YLEQLHQLY
SLSTFQQMW
QQMWISKQEY
ALATLIHQV
GTIPGNPYPK
PSSGLGVTKQDLGPVPM
SELEYDMKKY
GESSSRLGY
AEDPQASAASGW
SVPRDGASYPK
VQKDIQPY
FKHDPAAWE
AQDKEAADAIDAEGASAP
LTERIHLRNPSAA
AVYDGHAGSQVAK
YIRHEPIGY
ILTNVVPKM
AEEDPAHAF
EEADGGLKSW
KIIENAENEY
AEELLTHHF
MNIKIEPE
SDVGVYRAVTPQGRPDAE
LLADITSKY
KSDGSFIGY
GELSLPVHL
LELPDYVRL
SEFELLRSY
SQRAGLQF
APMIKKIAF
SPEGRYSAL
NAFEVAEKY
SDVGVYRAVTPLGPPA
FVRSDLGPSYGGWQVL
YDPMGNPLDKGSDSVWN
ILKNWKKSGFSPVRYG
VGSTNRIGMIGWNFGQF
AEVNADRITWL
WFVRSDLGPSYGGWQ
SILDRSLN
GMIDAARTY
LLNDNIFHM
KLMDHIYAV
ATDYPLIAR
PAYHSSLMD
ALSDHHIYL
SSFSVKPFEK
AQKVIYTLM
RLYGKDYNVY
GVDSSIFQNPK
SVITQVFHV
SVPLSDALLNK
LKRILEQY
AVKRKIQAL
YPKKLVQTY
KLYDIDVAKV
YQQKSISLY
NVILSMDNSRNLDL
SMDNSRNLDLDSIIAE
YEMEVSQRL
HQQPPSQQY
LIFPDRATLY
APTIVGKSSL
EEVRQGLKAY
ASLPVRNAK
SEAGSHIIQRMY
TQISKTNTQTY
LSSWTAADTAAQITQR
DLSSWTAADTAAQITQ
GEPRFITVGY
RMMDSQENY
TEDSEVHSW
APSEYRYTLL
NPVNYGRPY
LPNQARAQAAL
RVDVSVGY
AVYDGHAGSQVAK
REITFENGEEL
SVDPHGFISY
FLPETRIMTSV
KQKELEDAY
VPKPPSIEEF
KMNPQSAFF
RVFSGLVSTGLK
FLGEKIASV
EEFLRQEHF
SLSPIYPAA
KTLDVDATYEIAK
ALKAKKAVL
IPRLIVSQL
RVVDGKDLTTK
HGYVKQSL
FLLDKKIGV
AEASALQQQQY
AENPQNTRAW
HEVTSQTSHL
PTANLQTKEFNF
HENEDIYKL
ALKDFVASI
ALQEASEAY
RAMQHAEVY
SSMPQKFIGEK
YPIALTRAEM
AEGTEEGARW
HVYVGNISKK
REIAPGLTGSEW
WVGTGASEAEKTGAQEL
EEPTVIKKY
VLFTGVKEV
GLLEDAETKNVAL
AEVKLLRQY
KELESIKETY
IIFVGTPVQK
TPSAGKAML
SSYEDKNLLKK
KLADFGDAVQL
AVATKFVNK
KSIDNKALY
KSINDKALY
AILEKVFTA
LPAPPTQNM
SVYDHQGIFKR
AEVEVKKAGY
KVITEHTNY
RELQPSEEVTW
EEKTISAKY
AELERLNKQF
HQQPPSQQY
DYVATSIHEAVTKIQ
AEAIRKIGF
SPADHRGYASL
SLQDEIQRV
AEFLQVPAVTRAY
TELPKAEKW
FGIDRPAEL
SESAQSKML
VQKAIPMY
TQRLKIMEY
MLAHPYGF
KVLDTIMATKL
APEWRNGSTSSL
VEIYDRREY
RPKPSSSPVIF
KIADFGWSV
AEMETFRDIL
ALSKEGIVAL
HPRIITEGF
FADKVPKTAEN
DIAVDGEPLGRVSFE
ADKVPKTAENF
FDIAVDGEPLGRVSFEL
AEEEIGTPRKF
FEEAERTYL
RLKTMTDTY
APAPIHNQF
QEEAQFETKKLY
FPNVYHEL
YLTDRVMTV
ETDLLDIRSEY
GKVVSTHEQVLRTKN
VHDGKVVSTHE
HPHQNLIATY
IQVYEGERAMTKDNNLLGRF
RVSAKNALESYA
ILMGDKSENVQDL
IGDAAKNQVALNPQNTVF
RIINEPTAAAIAYGL
AEKEQVIRY
KLFDDDDSGKISL
EEVLIPDQKY
ILSEVQQAV
IVKGTNSYY
KLYEEKTGNAW
EELGFRPEY
SEEAEIIRKY
KEWVTPKEF
GQYPTQPTY
TPAGVVNKY
SYQSQINHI
GLEDEQKMLTESGD
YPQPPSQSY
VQRNVNIFKF
LRTPKIVSGKDYNVTANSKL
RISDVHFSV
AESKEIVRGY
LTHSLVLHY
AESIVVHTY
LLYEKNLVK
MPYSHPSSY
KVYDKAINR
ESNIKSHLAK
ILDQKINEV
PFGAPAGAPGGPALGNGVAGAGEED
VLAEKAAAY
TEEDLEKLF
GQPREPQVY
VMHEALHNHY
LMISRTPEV
GPSVFPLAPSSKSTSGGTAALG
ILTDITKGV
GLKEGIPAL
TGSNEFKLNQPPED
WRQVEGMED
NYIPVKNGKQF
LFGNDKLTTF
KEYESKSLEEL
FAYGQNKTAF
LFGDNKLTTF
SEFQKAVKL
RELIEVDDVM
AEHFNYSVM
YSARGSQSY
YLDPVQRDLY
EEAQVRKENQW
SEAAYKEAF
AEDLNTRVAY
ELNKIYDAL
KYADLSHNRL
LESEREARRL
LENPTSYHL
AEYLIKEGY
IVADHVASY
SEDGSHLFV
VAYLQAHAL
AQAGWLQHDY
RAFHPDLEF
VVNKVPLTGK
SVLPTIRVPK
NTDRPDASAVY
KEFSVNENQL
FSDPNFLAH
YSVNGERLGTY
SETTAAHSL
SYTSVKENF
NGLSNMGSHTGKEL
GINSGITHAGRE
GVHQAGKEAEKLGQGVNHAADQ
LGQGVNHAADQAGKEVEK
GHDIHHTAGQAGKEGDIA
INHGIGQAGKEAEK
FGQGVDNAAGQAGNEAGR
FGQGAHHAAGQAGNEAGR
EVGKALDGINSGITHAGR
GQGVHHTAGQVGKEAEKF
VAHEINHGIGQAGKE
EAEKFGQGVHHAASQVGKEED
KLGQGAHHAAGQAGKELQ
GHGVHHGVNEAWK
ELQNAHNGVNQAS
ASDDPIEKVIEGIN
HEINHGIGQAGKEAE
FGQGVHHAAGQAGNEAGR
GQGIHHAAGQVGKEAEKF
GQGAHHAAGQAGNEAGRFG
GQGAHHAAGQAGKELQNAHNG
LGHGVNNAAGQVGK
AAVPRAAFL
SADPGNLKY
DEIEEHNIKIY
KAFNQSSIFTK
VFDKTLAEL
SSFSGLLRK
IVYAVDFNHK
YVDAVLGKGHQY
EEMEFRQHL
RLAEAQSNSF
GTVDVTPFIKK
RMMNAIKESY
AELAVGSRW
FPPREIVTY
KYKKTTPEY
VTDKSMVDKY
DEIENVAKQF
AEMIREEGY
GTDNPLSGGDQY
SLLESNKDLLL
RELPAQKW
HSRAYQQAL
PYPPPPPEF
YADVGGKQF
KVNIIPIIAK
AENRSAFSY
VMAPRTLVL
DTQFVRFDSDAASQRMEP
VDDTQFVRFDSDAASQRME
TPAPPTHAL
AALDWVTKK
EETLDTIKQY
VPDPNVIKL
KEYVGIVRL
QEIRYVERSY
DVHKKYNAL
AVYNPEAVNEPK
GLVGALMHV
RTYLPSQVSR
SEDGAGKPW
SENGAGKPW
GSYSKAFAR
MPIEIEQKPAQF
HLANIVERV
FEDVGRQVL
RQTSMTDFY
TAVIDHHNY
FPDKPITQY
KEIYDDLQAL
KADEANDNLF
AEYYFQKEF
FLQELNEKM
HATTALLHY
HPNDDDVHF
GESSSRLGY
NVVKLLGEQY
KLLGNIKNV
APFLSRTLL
LSDLGKLSY
DAAPGVDLSRILNEMRDQY
YKKEPVTTRQVR
LDVKTRLEQE
EVQDGKVISSREQVHQTTR
DAAPGVDLSRILNE
SPLPSSYPGKTAL
RQFKSGSPVATF
EEIQEEAERMF
YAYDGKDYIAL
GSHSMRYFD
QSEAGSHTLQSMY
GLTEALHFV
TRTHINYGVKGD
VMFRTPLASV
RLYEDSGYSSF
KELEFLTQAL
NEMIEKREF
AELYISNKQY
REIDGGLETL
GQYPTQPTY
VPDSSGPERIL
ILIDPIRVV
NPYPGDVTKF
QELDSTDGAKVF
LPNGDRAGF
RIIPDSNYY
GEHGTKDEW
KFVSTTSSSRKSFKS
MNTKLAL
SGRGLGVGFGSGGGSSSS
LPYQGHNSF
LPHTGYIY
NELNIIHKF
LPQEQGNMEY
KEAGVFVPRSF
DISYVLPEHMSM
KLYRPGSVAY
ILENPPEEMKL
SEVDLTRSF
RENTQTTIKLF
PNFSGNWKIIRSENF
NELVSTHGY
LYANMFERL
SLAEGLRTV
GEYVRHEETL
VLFENTDSVHL
YEYQRENSSY
KEQQQQQMW
SEDLRSHAW
YLLTHLPAV
KLSEIPLTL
SIFKQPVTK
VPEGRIYTVY
KELERLTSLY
AGDEDLKKAY
NLDKNTVGY
SELVRHSSF
ASLVGQTSPK
LPHVHTVSY
KTYGEIFEK
FPEEDKKTY
FTEAGLKELSEY
FLDASGAKLDY
GEDEPLHAL
VSDKVMIPQDEY
FQKWAAVVVPSGEEQ
FAYDGKDYI
KWAAVVVPSGEEQ
HEIEALKSF
VTSTESMDFLK
IPITDIRAF
RPAQLHIGF
EEYSNTRAY
AEFEQGHQF
GPGRIPPPPPAPY
YYEEQHPEL
EETNIPKRLY
IAFPDEQAEALAVER
FLFEPVVKA
VIKPIDKKAPDF
RVYIASSSGSTAIK
SLAELKGFEV
TLQKQSVVY
ATDDASLLIVNRY
YYEEQHPEL
KYLQSTISF
SEPEEESERHIL
AESRYLLVL
REEDLAPFSL
ITEDKTELY
VTELHVISY
HEESREYSL
SEDKGALAKL
HAVSPIAKY
GLNEEIARV
TPYGGQFERM
VYADQPHIF
TAFGHPQAY
YGTRYGASL
KTTTTIIPK
LFDKSINEF
SLAGGIIGVK
VVNDRSWKV
EEVVNDRSW
QPVGILGRPATAY
RQMDESEQYLY
RQIGSVDTF
APEVSQHVY
NKLLGGVTIAQGGVLPNIQA
TQKKWAEQY
GTLSPLDIYPK
YPLEVTKLIY
EEEEKQKSTW
SHGSQETDEEFD
KLMEEGNVMY
RILLPIVQK
KEIEDFDSLEAL
FPQEGMHQM
FSDKELAAY
IYYTGKYQSL
DLLHRALAV
GIYVSEKGTVQQADE
LVLSDRAPFAAPSPFAE
ATLAAVLQR
STIGVDGSVYK
APVKMLPTY
STEERHLLY
TVGDKYMTV
LPALRSIGL
LSDIVIEKY
TGSNEFKLNQPPED
KSSFPLPGR
VLMDRLPSL
LTDDGNKWLY
EEATFQQIY
KTRETGLSY
KLHGLNINY
TLQEQIEAI
EEIQKPEEKVTW
AADFEIGHF
FNFVGKLL
GSYDPQQIFK
IEFSDKESV
HEAQDAGYRMY
ALFKEAYSL
RTEPFQDGY
AVIGADSVTLK
SAFDHFASV
LKVNQIGSVTE
NVINGGSHAGNKLAMQEF
YGKDATNVGDEGGFAPNIL
FRAAVPSGASTGIY
EELRVSKVF
VMQDPEFLQSV
AQREPLSSETQY
KVFDGIPPPY
ELDPMAMTQKY
TENIIAANHW
TPRGVEGELSF
DIHHKVLSL
KVINAAHSF
KVIEPLKDF
RPVETYQVHEY
SLIDKTTAA
YQSRGSPHY
GETSYIRVY
ALKDLAKQY
VELVTQQMW
IEISELPVRTW
YLYGQTTTY
VADQIVTKL
FLYDDNQRV
IYADNQVMHF
YADNQVMHFY
VWDVGSHF
EEVQRKLGF
QEDEVMRAY
PAYHSSLMD
RENDIKSYF
SEALALTQTW
RTYQASSAAFR
KEMIEALKQY
EELTVQVARVY
EELKLKDEW
IPRTPLSPSPM
ATEDPWKTNY
QEQLEQLQREY
MLTELEKALNSIIDVYHKYSL
ILVIKMGVAAHKKSHEESHKE
IKGNFHAVYRDDLKKL
HAVYRDDLKKL
MLTELEKALNSIIDVYHKYS
DDLKKLLE
YHKYSLIKGNFHAVYR
YIRKKGADVWFKEL
KVYDLVKAY
VPKTTGEGTSL
LPRGSIPRSL
HTDDIENAKY
SEVQDRVML
TLADLVHHV
NPADSISHVAY
QEDEVMRAY
QVDPLSALKY
KVLERVNAV
NYDFGPIHM
FADPHGKVF
AVSDVVGHF
SEIAQSRHY
SEGTKAVTKYTSAK
GPPPPPGKPQ
SPPGKPQGPPPQGGNQPQ
AQAESLRY
FSLLKPWA
SPSPNYQKY
KEIFETPTEISL
KQYPPNTSKVYSY
KENSLITQF
KENGGKFSF
KEIGTKQSF
FIFSDTHEL
AEMQQIEQSNF
RSFDLTTPYR
MPVGPDAILRY
VQRVALEF
KENGFTQHVY
AEIGEGAYGKVF
EEEEDNESRSW
FLVQNIHTL
GCTVEIKGGAHDYY
APSDNRVTSF
ASEASRLAHY
GEDQTQDTELVETRPAGD
GEPRFISVGY
DLRSWTAADTAAQITQ
VDDTQFVRFDSDAASPR
AYDGKDYIALNED
VPALPKSLISL
MEDTGHYSI
IYVNPANTHQF
ALYDNVEKL
TLIDLPGITRV
VAKTNTVSY
AEDSVMDHHF
KSSASAPDVDDPEAFPALA
NPLDEQHIF
KEGGVTFTW
QVAEIVSKY
GLYSLSSVVTV
LMISRTPEV
GPSVFPLAPSSKSTSGGTAALG
KAFTHYSTY
LIHEGENSY
VQKVDQYLY
SVNSHIYQR
SPRVQFQSL
GVYGGSVHEA
APFLRNVEL
KVLGIVVGV
EEYQQAQHKF
RIQGVPKVTY
AEIDARDDSF
IPYHSEVPVSL
AEAFLNNQEY
AEIDARNDSF
SEEAESQQQW
QEDAARLQAAY
HPDEKSIITY
ALLDGSNVVFK
QENPFPHSHTF
LAVHPSGVAL
TQQLMRVY
ALANHLIKV
MLANDIARL
GQYSTGKTTF
ATVKVPFLK
FVDDYTVRV
GEVKDFPDLAVL
SSDANPVRY
LADPVFRTL
GEIDVPSHEL
KSYSVGVAY
AQYEHDLEV
LLDENKSLSTYY
NTSDMMGRMSY
YEVGDPGQRTLL
AEAFEAIPRAL
AEVPAVKDML
SADFETVRM
LPVDSSHGF
LQRATPEQY
FVAEQKVEY
GESDDSILRL
FPHTTPSM
AVQAVNAHSNILK
RPYQDTRGSY
SEIESNRSF
AQREDELTF
MPKSDVNKEYY
GLDPQGDRSFL
RYSDSTFTF
NVADLHEKY
TIFDIQQSFPTK
VMDSKIVQV
RVAPAHGLF
FPMEIRQY
GPDSTRHTTL
LSDIGSGIRY
ALKPPPIKLY
YPEELKPVL
FPVSKTLVL
AEDSVMDHHF
ASFENVRAK
VFDEAIRAV
GQVINETSQHHDDLE
KELPEFEGDVL
NENDIRVMF
PGDSDIIRSMPEQTGEK
ASVLNPYVK
SLLEKSLGL
AEEKAIVQQW
SIYVYKVLK
SPTGGRMSVF
REVLEKQPVL
SEDDEMEKLY
IPAKPPVSFF
LAIYKQVL
SEEELKKAY
VEQYREQSW
KVEVDMEKA
SEIEVPREAL
RVAEQDRAY
YAYDGKDYIAL
VLLAQLGPQPG
ILAPVVKEI
ALNSKATFY
RQKQGIYEEY
GEFTRDGSW
DALVITHY
EEQSRLAARKY
TEMDSRTKSKDY
RLAQNILSY
FLFEPVVKA
LYSRVQATF
HPHLVAEAY
ILAPVVKEI
IKSKVDQIQE
IKDYPVVSIEDPFDQDD
DGTENKSKFGANAIL
RQFPSKEAL
KEAFAKVVE
RIADRGAEY
AEYVSAREW
RIYNDDKNTY
HTETKTITY
SEAKAFHDY
HVIETLIGK
VTIFIRGGNK
ILDEHVQRV
EEETSDLRNKW
SVSTHLITK
AVDPRFLAY
YLAPNNLKPVVAEF
TPARDYNNSY
SMFTEKTTTY
LLKQIQEAYG
KQYGEGLSY
SELDRINAQY
PSSGLGVTKQDLGPVPM
AEANHFIDL
YEDIAVKL
ALMDQVHHM
ILYNIKQEY
EEIKTLERY
IPKFAVATL
RYGGSFAEL
ALWEDEGVRA
TPFGGRLLVL
LPATRGYAL
AVTEAEIQQLK
SEDDFVKEF
KEAESVRNGW
APFQGDQRSL
YHKYSLIKGNF
HAVYRDDLKKL
MLTELEKALNSIIDVYHKYSL
TQREGVSSL
FLMELEQPA
VETGEIKREY
SDNLARLW
ALNEEAGRLLL
FPASPPKGY
NQYPSEQRF
KEFMPPGLQEL
ILDDIGHGV
EELPTMMQHF
REFEQLNRNF
FLDPRPLTV
KLADAKIFL
KSALQTEIANLL
YPVEIHEYL
IVEQDTMPPK
YEEARKFSY
KINEELESQY
RILSGVVTK
QLIEKITQV
VLLSTIHEL
YDATYETKESKKEDL
ILEEGKEILV
GSGGGSYGSGGGGGGHGSY
DIAQKSKAEAES
IAQKSKAEAESL
YQSKYEEL
GSGGGSSGGSIGGRGSSSGGVK
GSGGGGGGGRGSYGSGGSSY
VKAQYEDIAQKSKAEAES
GSGGGSYGSGGGGGGGRGSY
YEQQDAHEF
YVFAENGTVQY
SPRELLSNSEQL
GTEFPNPLISKY
KEIEDFDSL
KEAAGEGPAL
DAKIRIFDL
EPTLVQKEPVEAAPAAEPVPAST
VLAPHLTRAY
KILQELPSV
KLMDHIYAV
APVLPHTAV
VLYPHEPTAV
REYEPDHNL
EEKTISAKY
IPYQDRESY
QENDKLGTVATY
SEEDGDHNRTF
FLFDEEMEQM
HQHVPAGY
MENGIVRNW
ADIDTRSEFY
YESKSLEEL
ALQEMVHQV
SPGQRSISL
KVYENYPTY
TSETPDYLLKY
VPYDPGLKAGAL
TTDSGPYFEK
NENPSKDQGW
VEVQKVYEL
FLHYKKGIYHHTG
DPFNPFELTNHAVLL
EEIAQLARQY
SSVLDDYAPGSHDVGD
ATYERVVYK
FLVQNIHTL
SPSTNRGPIQM
SLREDQQSF
KLLQFYPSL
TENDHVLLF
SPLAFEHVM
KELGLDEGVDSL
ALLDSAHLL
AENSYVKMT
AEDMETKIKNY
AIYKTPPGIQK
AVQEFGLAR
EEIETAIKEY
AEMLRSISF
TLYDHVDEV
PYNVLAPKGASGTRED
VSSSDDKDAFY
KETTYYDVL
VKETTYYD
RELYDKGGEQAI
AEFELPKTM
VLAPEGSVANK
TVMNIAEHY
RLYFSQQTY
AEPEDAEKSRTY
FELMQNMLEQL
TPFVDPRVY
KVIDEIYRV
SPYYRTKL
VQNMKPEEY
DEGKIFKNW
KVDEEQMKY
KLFDRPQEL
GGAAAQSLYIANHAY
KMMNGGHYTY
YMERAAESY
AEVAAEKSF
ELSGIPPAPRGVPQIEVT
KYIQRQETI
ETDLSIPTSPTSKY
AETPDIKLF
LTDPEAAKY
AEAPPPQKRYY
KVIDEIYRV
FVVEQVESY
HLAEVLERV
GTSQLYVYR
ALLGILQHV
SEFIINNRNY
YMSGYHTGY
SEDELKKAY
SENELKKAY
RPYGSSQAF
RQYDKFLTH
HADGTIVRY
KLYEQHHVV
FPINGPKEQM
TEVQVFKKY
FTHTFPK
NLKVKVLF
LYPNIDKDHAF
RLQESVMEA
DRDNNRVGFAEAAR
KTDSTGTHSLY
LPLERDAESF
EEALSLAHTY
MPRVQTQQY
VQGRPGAPF
VLKAAAHHY
AIYATIPVYK
STDVDKTGASYY
KIFSQKLGY
ILLPEPSIRSV
HEAEPVRTL
SGFEGMFTKK
SEIGRSAKSY
IVSQVKVPK
IQVGSRIDY
IQVGSRINY
TLFPSKIGV
RELDLQRNY
DSDRGLQEGY
AEYARVVGSEY
YQHDDGRVSY
DEQESRHAASY
NEQESRHAASY
AEFVGVSHL
TEDQRFPQL
ASYITGETVVVGGGTPSRL
RPKTFGMDM
TEADVNPKAY
GTTHNFLYK
KLYQDTHQEY
SEALGDNVKQY
RIMDSSQNAY
ISRELYEY
PNPNHPSSSGSFSDADLA
EELRVSKVF
RIKDLGQFY
KVYNIQIRY
DELQSERNY
RSNPYYIVK
LPQEAFEKY
NSEEMKEAYY
AEIEALEKM
TLKAEQEEY
FLLEKSRVV
AQYENPPHIY
KEAGSIVRLY
GVKSVGQGY
SPEETRAAL
IPFAVVGSDHEY
VSDKTLSFY
ATQSFSTFR
EEVTPQHRLW
ATMPSDVLEVTKK
AEMIREEGY
NEIEDTFRQF
GPIYPGHGM
KVLEQLTGQTPVFSK
YPVHAQMPSL
YTYTSKAL
SLKKQVQSY
DSDYHQEAY
RETVSEESNVL
LTDITKGVQY
GQRQVGVGY
RQFEGLQGY
VIKSRYQTL
LPRTIFPTSTI
NVADLHEKY
FLAEHPNVTL
APSDLRTIQTF
STDKAEYTFY
SEINERVVQHF
VVAAVIWRK
TEDGNQHVY
SQLLSSNNFLK
DAGAGIALNDHFV
STFDAGAGIALNDH
EELIRDGRY
GTFANIKLFNK
AENDFLHSL
FLRDKIASY
AEVAEHVQYM
GEPLDNFESL
AEPPVIGSTAHQW
RILFFNTPK
GSYNKVFLAK
ILLAEVPTM
AEGSVAREEW
YQYLEQSKY
RLFSHEGSSF
HLDSDQKLLY
TADGKTYYY
NMLEAVHTI
KEIAFPKAEEL
QEAGIKTAF
SESNFSPKF
REAVINSQEW
SPNGHRPQL
FVQGIFVEK
AEIPNIKPDIL
REYEDNDEVHI
KEIDYDGSGSVSQAEW
LVIPFTIKK
DAREAMQQADDWLGI
IQDNHDGTYTV
VQFGANKSQY
APYGRITL
KSLDQAISRF
HPRDVYSNL
GQYNKEDPTSF
KEIETHQGQEML
FPDTGSDHSY
SVQVADSTFTVLK
SPGPSRPGL
GSSDVIIHR
ATVAGVHVK
KMVGDVTGAQAY
RELDQKTWL
