# Supplementary material for: Transmembrane Helices Are an Overlooked Source of Major Histocompatibility Complex Class I Epitopes
Source: Front Immunol. 2017 Sep 11;8:1118. doi: 10.3389/fimmu.2017.01118 (PMC5604083; doi:10.3389/fimmu.2017.01118)
Supplement: Supplementary file 2 [file data_sheet_2.zip.part › rcode/get-protein-lengths.R]

# Determines the lengths of all proteins in the human proteome.

library( seqinr )

x <- read.fasta("proteome/UP000005640_9606.fasta.gz", 
				forceDNAtolower=FALSE, as.string=TRUE )

for( i in seq_along(x) ){
	xn <- strsplit(attr(x[[i]],'name'),"\\|")[[1]][2]
	cat(xn," ",nchar(x[[i]]),"\n",sep="")
}
