# Supplementary material for: Transmembrane Helices Are an Overlooked Source of Major Histocompatibility Complex Class I Epitopes
Source: Front Immunol. 2017 Sep 11;8:1118. doi: 10.3389/fimmu.2017.01118 (PMC5604083; doi:10.3389/fimmu.2017.01118)
Supplement: Supplementary file 2 [file data_sheet_2.zip.part › rcode/README.txt]

These R scripts make almost all figures in the paper 
"Transmembrane helices are an overlooked source of MHC class I epitopes"
by Frans Bianchi, Johannes Textor, and Geert van den Bogaart.
(DOI: 10.3389/fimmu.2017.01118)

Figure 3 is not made by these scripts, as it was made using another
program.

To run the code, you need:

 * A working R installation and the R packages 'seqinr' and 'data.table'
 * The R package 'EpitopePrediction', which can be installed from github
   using 'devtools::install_github("jtextor/epitope-prediction")'
 * GNU Make
 * The program 'wget'


If you have these installed, you should be able to create all figures by
simply typing 'make'. All necessary data will either be downloaded (such
as the human proteome) or is included in the folder 'data/' (such as the
transmembrane domain predictions).

If you do not have the program 'wget' and do not wish to install it, you 
can also download the human proteome yourself and store it in the folder
'proteome/' before typing 'make'. 

Be aware that the HLA binding predictions can take several hours. It can
be useful to speed up the process by running e.g. 'make -j 8' to run 8 
jobs in parallel. 

The folder 'data' contains two files with peptide sequences that were 
eluted from B lymphoblastoid cell lines. These sequences are taken from
the following publication, which is also cited in our paper:

"Comprehensive analysis of the naturally processed peptide repertoire:
 differences between HLA-A and B in the immunopeptidome" 
by Schellens et al, PLoS One (2015) 10:e0136417. 
(DOI: 10.1371/journal.pone.0136417)
