# Supplementary material for: Transmembrane Helices Are an Overlooked Source of Major Histocompatibility Complex Class I Epitopes
Source: Front Immunol. 2017 Sep 11;8:1118. doi: 10.3389/fimmu.2017.01118 (PMC5604083; doi:10.3389/fimmu.2017.01118)
Supplement: Supplementary file 2 [file data_sheet_2.zip.part › rcode/tmh-predictions/trans-membrane-analysis-shortened.txt]

A0A075B6K6	inside	1	1
A0A075B6K6	TMhelix	2	24
A0A075B6K6	outside	25	122
A0A075B734	inside	1	40
A0A075B734	TMhelix	41	63
A0A075B734	outside	64	67
A0A075B734	TMhelix	68	90
A0A075B734	inside	91	123
A0A075B734	TMhelix	124	146
A0A075B734	outside	147	155
A0A075B734	TMhelix	156	178
A0A075B734	inside	179	198
A0A075B734	TMhelix	199	221
A0A075B734	outside	222	258
A0A075B734	TMhelix	259	281
A0A075B734	inside	282	347
A0A087WTH1	outside	1	31
A0A087WTH1	TMhelix	32	54
A0A087WTH1	inside	55	77
A0A087WTH1	TMhelix	78	100
A0A087WTH1	outside	101	108
A0A087WTH5	outside	1	46
A0A087WTH5	TMhelix	47	69
A0A087WTH5	inside	70	132
A0A087WTJ2	outside	1	485
A0A087WTJ2	TMhelix	486	508
A0A087WTJ2	inside	509	511
A0A087WV96	inside	1	6
A0A087WV96	TMhelix	7	26
A0A087WV96	outside	27	503
A0A087WZ62	outside	1	368
A0A087WZ62	TMhelix	369	391
A0A087WZ62	inside	392	406
A0A087WZ62	TMhelix	407	429
A0A087WZ62	outside	430	448
A0A087WZ62	TMhelix	449	471
A0A087WZ62	inside	472	483
A0A087WZ62	TMhelix	484	506
A0A087WZ62	outside	507	535
A0A087WZ62	TMhelix	536	558
A0A087WZ62	inside	559	578
A0A087WZ62	TMhelix	579	596
A0A087WZ62	outside	597	605
A0A087WZ62	TMhelix	606	623
A0A087WZ62	inside	624	642
A0A087WZ62	TMhelix	643	665
A0A087WZ62	outside	666	844
A0A087WZ82	inside	1	2
A0A087WZ82	TMhelix	3	21
A0A087WZ82	outside	22	35
A0A087WZ82	TMhelix	36	58
A0A087WZ82	inside	59	106
A0A087WZ82	TMhelix	107	124
A0A087WZ82	outside	125	144
A0A087X0M5	inside	1	4
A0A087X0M5	TMhelix	5	24
A0A087X0M5	outside	25	115
A0A087X1C5	outside	1	4
A0A087X1C5	TMhelix	5	22
A0A087X1C5	inside	23	296
A0A087X1C5	TMhelix	297	319
A0A087X1C5	outside	320	515
A0A087X1L8	outside	1	136
A0A087X1L8	TMhelix	137	159
A0A087X1L8	inside	160	192
A0A096LNM4	inside	1	4
A0A096LNM4	TMhelix	5	27
A0A096LNM4	outside	28	67
A0A096LNP2	inside	1	43
A0A096LNP2	TMhelix	44	61
A0A096LNP2	outside	62	62
A0A096LP01	inside	1	12
A0A096LP01	TMhelix	13	35
A0A096LP01	outside	36	95
A0A096LP31	inside	1	43
A0A096LP31	TMhelix	44	61
A0A096LP31	outside	62	62
A0A096LP83	outside	1	3
A0A096LP83	TMhelix	4	26
A0A096LP83	inside	27	44
A0A096LPA9	inside	1	51
A0A096LPA9	TMhelix	52	74
A0A096LPA9	outside	75	404
A0A096LPE9	outside	1	50
A0A096LPE9	TMhelix	51	73
A0A096LPE9	inside	74	139
A0A096LPK9	outside	1	24
A0A096LPK9	TMhelix	25	47
A0A096LPK9	inside	48	58
A0A096LPK9	TMhelix	59	78
A0A096LPK9	outside	79	97
A0A096LPK9	TMhelix	98	120
A0A096LPK9	inside	121	140
A0A096LPK9	TMhelix	141	163
A0A096LPK9	outside	164	199
A0A096LPK9	TMhelix	200	222
A0A096LPK9	inside	223	242
A0A096LPK9	TMhelix	243	265
A0A096LPK9	outside	266	269
A0A096LPK9	TMhelix	270	289
A0A096LPK9	inside	290	316
A0A0A0MR60	inside	1	6
A0A0A0MR60	TMhelix	7	29
A0A0A0MR60	outside	30	856
A0A0A0MR60	TMhelix	857	879
A0A0A0MR60	inside	880	1505
A0A0A6YY99	inside	1	19
A0A0A6YY99	TMhelix	20	42
A0A0A6YY99	outside	43	330
A0A0A6YYD4	outside	1	14
A0A0A6YYD4	TMhelix	15	34
A0A0A6YYD4	inside	35	124
A0A0A6YYJ0	outside	1	290
A0A0A6YYJ0	TMhelix	291	313
A0A0A6YYJ0	inside	314	341
A0A0A6YYJ2	outside	1	43
A0A0A6YYJ2	TMhelix	44	63
A0A0A6YYJ2	inside	64	146
A0A0A6YYJ9	inside	1	29
A0A0A6YYJ9	TMhelix	30	52
A0A0A6YYJ9	outside	53	66
A0A0A6YYJ9	TMhelix	67	89
A0A0A6YYJ9	inside	90	95
A0A0A6YYJ9	TMhelix	96	118
A0A0A6YYJ9	outside	119	207
A0A0A6YYJ9	TMhelix	208	230
A0A0A6YYJ9	inside	231	254
A0A0A6YYJ9	TMhelix	255	277
A0A0A6YYJ9	outside	278	331
A0A0A6YYJ9	TMhelix	332	354
A0A0A6YYJ9	inside	355	374
A0A0A6YYJ9	TMhelix	375	397
A0A0A6YYJ9	outside	398	406
A0A0A6YYJ9	TMhelix	407	429
A0A0A6YYJ9	inside	430	533
A0A0A6YYJ9	TMhelix	534	556
A0A0A6YYJ9	outside	557	575
A0A0A6YYJ9	TMhelix	576	595
A0A0A6YYJ9	inside	596	638
A0A0A6YYJ9	TMhelix	639	656
A0A0A6YYJ9	outside	657	685
A0A0A6YYJ9	TMhelix	686	708
A0A0A6YYJ9	inside	709	748
A0A0A6YYL0	outside	1	69
A0A0A6YYL0	TMhelix	70	89
A0A0A6YYL0	inside	90	95
A0A0A6YYL0	TMhelix	96	118
A0A0A6YYL0	outside	119	132
A0A0A6YYL0	TMhelix	133	152
A0A0A6YYL0	inside	153	155
A0A0B4J1V8	outside	1	450
A0A0B4J1V8	TMhelix	451	473
A0A0B4J1V8	inside	474	528
A0A0B4J1V8	TMhelix	529	551
A0A0B4J1V8	outside	552	565
A0A0B4J1V8	TMhelix	566	588
A0A0B4J1V8	inside	589	626
A0A0B4J1V8	TMhelix	627	649
A0A0B4J1V8	outside	650	663
A0A0B4J1V8	TMhelix	664	686
A0A0B4J1V8	inside	687	794
A0A0B4J269	inside	1	127
A0A0B4J269	TMhelix	128	150
A0A0B4J269	outside	151	164
A0A0B4J269	TMhelix	165	182
A0A0B4J269	inside	183	188
A0A0B4J269	TMhelix	189	211
A0A0B4J269	outside	212	244
A0A0B4J269	TMhelix	245	267
A0A0B4J269	inside	268	279
A0A0B4J269	TMhelix	280	302
A0A0B4J269	outside	303	797
A0A0B4J2F0	inside	1	6
A0A0B4J2F0	TMhelix	7	29
A0A0B4J2F0	outside	30	54
A0A0B4J2G8	outside	1	14
A0A0B4J2G8	TMhelix	15	37
A0A0B4J2G8	inside	38	190
A0A0D9SF17	inside	1	1
A0A0D9SF17	TMhelix	2	19
A0A0D9SF17	outside	20	25
A0A0D9SFS0	inside	1	6
A0A0D9SFS0	TMhelix	7	26
A0A0D9SFS0	outside	27	33
A0A0G2JK05	outside	1	234
A0A0G2JK05	TMhelix	235	257
A0A0G2JK05	inside	258	358
A0A0G2JK05	TMhelix	359	381
A0A0G2JK05	outside	382	382
A0A0G2JKD1	outside	1	509
A0A0G2JKD1	TMhelix	510	532
A0A0G2JKD1	inside	533	596
A0A0G2JKS1	inside	1	4
A0A0G2JKS1	TMhelix	5	24
A0A0G2JKS1	outside	25	128
A0A0G2JLG4	inside	1	62
A0A0G2JLG4	TMhelix	63	82
A0A0G2JLG4	outside	83	411
A0A0G2JLM5	outside	1	336
A0A0G2JLM5	TMhelix	337	359
A0A0G2JLM5	inside	360	398
A0A0G2JMP0	outside	1	25
A0A0G2JMP0	TMhelix	26	48
A0A0G2JMP0	inside	49	60
A0A0G2JMP0	TMhelix	61	83
A0A0G2JMP0	outside	84	97
A0A0G2JMP0	TMhelix	98	120
A0A0G2JMP0	inside	121	140
A0A0G2JMP0	TMhelix	141	163
A0A0G2JMP0	outside	164	202
A0A0G2JMP0	TMhelix	203	225
A0A0G2JMP0	inside	226	237
A0A0G2JMP0	TMhelix	238	260
A0A0G2JMP0	outside	261	313
A0A0G2JMZ2	outside	1	1581
A0A0G2JMZ2	TMhelix	1582	1604
A0A0G2JMZ2	inside	1605	1700
A0A0G2JP03	outside	1	203
A0A0G2JP03	TMhelix	204	226
A0A0G2JP03	inside	227	293
A0A0G2JPK8	outside	1	4
A0A0G2JPK8	TMhelix	5	22
A0A0G2JPK8	inside	23	297
A0A0G2JPK8	TMhelix	298	320
A0A0G2JPK8	outside	321	497
A0A0G2JQS4	outside	1	4
A0A0G2JQS4	TMhelix	5	22
A0A0G2JQS4	inside	23	297
A0A0G2JQS4	TMhelix	298	320
A0A0G2JQS4	outside	321	497
A0A0G2JRU3	outside	1	4
A0A0G2JRU3	TMhelix	5	22
A0A0G2JRU3	inside	23	297
A0A0G2JRU3	TMhelix	298	320
A0A0G2JRU3	outside	321	497
A0A0U1RQS6	inside	1	29
A0A0U1RQS6	TMhelix	30	52
A0A0U1RQS6	outside	53	61
A0A0U1RQS6	TMhelix	62	84
A0A0U1RQS6	inside	85	177
A0A0U1RR47	inside	1	1
A0A0U1RR47	TMhelix	2	19
A0A0U1RR47	outside	20	76
A0A0U1RRA0	outside	1	28
A0A0U1RRA0	TMhelix	29	51
A0A0U1RRA0	inside	52	63
A0A0X1KG70	outside	1	25
A0A0X1KG70	TMhelix	26	48
A0A0X1KG70	inside	49	60
A0A0X1KG70	TMhelix	61	83
A0A0X1KG70	outside	84	97
A0A0X1KG70	TMhelix	98	120
A0A0X1KG70	inside	121	140
A0A0X1KG70	TMhelix	141	163
A0A0X1KG70	outside	164	202
A0A0X1KG70	TMhelix	203	225
A0A0X1KG70	inside	226	237
A0A0X1KG70	TMhelix	238	260
A0A0X1KG70	outside	261	274
A0A0X1KG70	TMhelix	275	292
A0A0X1KG70	inside	293	313
A0A140T8X8	outside	1	539
A0A140T8X8	TMhelix	540	562
A0A140T8X8	inside	563	626
A0A140T963	inside	1	4
A0A140T963	TMhelix	5	27
A0A140T963	outside	28	221
A0A1B0GTB2	inside	1	39
A0A1B0GTB2	TMhelix	40	62
A0A1B0GTB2	outside	63	65
A0A1B0GTG8	outside	1	14
A0A1B0GTG8	TMhelix	15	32
A0A1B0GTG8	inside	33	36
A0A1B0GTI8	inside	1	28
A0A1B0GTI8	TMhelix	29	51
A0A1B0GTI8	outside	52	70
A0A1B0GTI8	TMhelix	71	93
A0A1B0GTI8	inside	94	110
A0A1B0GTJ5	outside	1	19
A0A1B0GTJ5	TMhelix	20	42
A0A1B0GTJ5	inside	43	61
A0A1B0GTJ5	TMhelix	62	84
A0A1B0GTJ5	outside	85	103
A0A1B0GTJ5	TMhelix	104	126
A0A1B0GTJ5	inside	127	132
A0A1B0GTJ5	TMhelix	133	155
A0A1B0GTJ5	outside	156	212
A0A1B0GTU2	outside	1	14
A0A1B0GTU2	TMhelix	15	34
A0A1B0GTU2	inside	35	59
A0A1B0GTW0	inside	1	11
A0A1B0GTW0	TMhelix	12	34
A0A1B0GTW0	outside	35	35
A0A1B0GTW7	outside	1	733
A0A1B0GTW7	TMhelix	734	756
A0A1B0GTW7	inside	757	788
A0A1B0GTY4	inside	1	6
A0A1B0GTY4	TMhelix	7	29
A0A1B0GTY4	outside	30	75
A0A1B0GTY4	TMhelix	76	98
A0A1B0GTY4	inside	99	177
A0A1B0GU03	outside	1	3
A0A1B0GU03	TMhelix	4	26
A0A1B0GU03	inside	27	482
A0A1B0GU03	TMhelix	483	505
A0A1B0GU03	outside	506	582
A0A1B0GU29	outside	1	50
A0A1B0GU29	TMhelix	51	73
A0A1B0GU29	inside	74	152
A0A1B0GU76	outside	1	4
A0A1B0GU76	TMhelix	5	22
A0A1B0GU76	inside	23	297
A0A1B0GU76	TMhelix	298	320
A0A1B0GU76	outside	321	497
A0A1B0GUA5	outside	1	51
A0A1B0GUA5	TMhelix	52	74
A0A1B0GUA5	inside	75	103
A0A1B0GUP2	outside	1	156
A0A1B0GUP2	TMhelix	157	179
A0A1B0GUP2	inside	180	198
A0A1B0GUW6	inside	1	25
A0A1B0GUW6	TMhelix	26	48
A0A1B0GUW6	outside	49	1196
A0A1B0GUW7	inside	1	11
A0A1B0GUW7	TMhelix	12	34
A0A1B0GUW7	outside	35	55
A0A1B0GV83	outside	1	4
A0A1B0GV83	TMhelix	5	22
A0A1B0GV83	inside	23	297
A0A1B0GV83	TMhelix	298	320
A0A1B0GV83	outside	321	497
A0A1B0GV90	outside	1	14
A0A1B0GV90	TMhelix	15	33
A0A1B0GV90	inside	34	55
A0A1B0GVG4	outside	1	14
A0A1B0GVG4	TMhelix	15	37
A0A1B0GVG4	inside	38	234
A0A1B0GVL6	outside	1	14
A0A1B0GVL6	TMhelix	15	37
A0A1B0GVL6	inside	38	43
A0A1B0GVL6	TMhelix	44	66
A0A1B0GVL6	outside	67	79
A0A1B0GVN3	outside	1	190
A0A1B0GVN3	TMhelix	191	213
A0A1B0GVN3	inside	214	265
A0A1B0GVQ0	outside	1	19
A0A1B0GVQ0	TMhelix	20	42
A0A1B0GVQ0	inside	43	90
A0A1B0GVT2	outside	1	14
A0A1B0GVT2	TMhelix	15	34
A0A1B0GVT2	inside	35	93
A0A1B0GVV1	outside	1	9
A0A1B0GVV1	TMhelix	10	30
A0A1B0GVV1	inside	31	85
A0A1B0GVX0	outside	1	24
A0A1B0GVX0	TMhelix	25	47
A0A1B0GVX0	inside	48	72
A0A1B0GVY4	outside	1	9
A0A1B0GVY4	TMhelix	10	29
A0A1B0GVY4	inside	30	71
A0A1B0GVZ9	outside	1	36
A0A1B0GVZ9	TMhelix	37	54
A0A1B0GVZ9	inside	55	100
A0A1B0GVZ9	TMhelix	101	123
A0A1B0GVZ9	outside	124	137
A0A1B0GVZ9	TMhelix	138	160
A0A1B0GVZ9	inside	161	166
A0A1B0GVZ9	TMhelix	167	184
A0A1B0GVZ9	outside	185	198
A0A1B0GVZ9	TMhelix	199	221
A0A1B0GVZ9	inside	222	245
A0A1B0GW23	inside	1	6
A0A1B0GW23	TMhelix	7	26
A0A1B0GW23	outside	27	586
A0A1B0GW64	outside	1	43
A0A1B0GW64	TMhelix	44	66
A0A1B0GW64	inside	67	132
A0A1B0GWB2	outside	1	188
A0A1B0GWB2	TMhelix	189	211
A0A1B0GWB2	inside	212	236
A0A1B0GWB2	TMhelix	237	259
A0A1B0GWB2	outside	260	263
A0A1B0GWG4	outside	1	34
A0A1B0GWG4	TMhelix	35	57
A0A1B0GWG4	inside	58	89
A0A1B0GWH6	outside	1	4
A0A1B0GWH6	TMhelix	5	24
A0A1B0GWH6	inside	25	25
A0A5B9	outside	1	144
A0A5B9	TMhelix	145	167
A0A5B9	inside	168	178
A0AV02	inside	1	36
A0AV02	TMhelix	37	59
A0AV02	outside	60	73
A0AV02	TMhelix	74	96
A0AV02	inside	97	116
A0AV02	TMhelix	117	139
A0AV02	outside	140	153
A0AV02	TMhelix	154	176
A0AV02	inside	177	182
A0AV02	TMhelix	183	205
A0AV02	outside	206	232
A0AV02	TMhelix	233	255
A0AV02	inside	256	266
A0AV02	TMhelix	267	289
A0AV02	outside	290	308
A0AV02	TMhelix	309	331
A0AV02	inside	332	360
A0AV02	TMhelix	361	383
A0AV02	outside	384	609
A0AV02	TMhelix	610	632
A0AV02	inside	633	714
A0AVI2	outside	1	1997
A0AVI2	TMhelix	1998	2017
A0AVI2	inside	2018	2093
A0AVI4	inside	1	6
A0AVI4	TMhelix	7	29
A0AVI4	outside	30	56
A0AVI4	TMhelix	57	79
A0AVI4	inside	80	91
A0AVI4	TMhelix	92	114
A0AVI4	outside	115	362
A0FGR8	inside	1	125
A0FGR8	TMhelix	126	148
A0FGR8	outside	149	921
A0FGR9	inside	1	49
A0FGR9	TMhelix	50	72
A0FGR9	outside	73	886
A0PJK1	outside	1	14
A0PJK1	TMhelix	15	37
A0PJK1	inside	38	57
A0PJK1	TMhelix	58	80
A0PJK1	outside	81	94
A0PJK1	TMhelix	95	114
A0PJK1	inside	115	134
A0PJK1	TMhelix	135	157
A0PJK1	outside	158	171
A0PJK1	TMhelix	172	194
A0PJK1	inside	195	200
A0PJK1	TMhelix	201	220
A0PJK1	outside	221	260
A0PJK1	TMhelix	261	278
A0PJK1	inside	279	298
A0PJK1	TMhelix	299	321
A0PJK1	outside	322	366
A0PJK1	TMhelix	367	389
A0PJK1	inside	390	409
A0PJK1	TMhelix	410	432
A0PJK1	outside	433	441
A0PJK1	TMhelix	442	464
A0PJK1	inside	465	470
A0PJK1	TMhelix	471	493
A0PJK1	outside	494	512
A0PJK1	TMhelix	513	535
A0PJK1	inside	536	571
A0PJK1	TMhelix	572	594
A0PJK1	outside	595	596
A0PJW6	inside	1	43
A0PJW6	TMhelix	44	66
A0PJW6	outside	67	95
A0PJW6	TMhelix	96	118
A0PJW6	inside	119	202
A0PJX4	outside	1	94
A0PJX4	TMhelix	95	117
A0PJX4	inside	118	238
A0PJX8	outside	1	30
A0PJX8	TMhelix	31	53
A0PJX8	inside	54	73
A0PJX8	TMhelix	74	96
A0PJX8	outside	97	343
A0PJZ3	inside	1	6
A0PJZ3	TMhelix	7	25
A0PJZ3	outside	26	443
A0PK00	inside	1	101
A0PK00	TMhelix	102	124
A0PK00	outside	125	133
A0PK00	TMhelix	134	152
A0PK00	inside	153	158
A0PK00	TMhelix	159	178
A0PK00	outside	179	187
A0PK00	TMhelix	188	210
A0PK00	inside	211	267
A0PK00	TMhelix	268	290
A0PK00	outside	291	304
A0PK00	TMhelix	305	327
A0PK00	inside	328	339
A0PK05	inside	1	11
A0PK05	TMhelix	12	34
A0PK05	outside	35	43
A0PK05	TMhelix	44	66
A0PK05	inside	67	85
A0PK05	TMhelix	86	105
A0PK05	outside	106	108
A0PK05	TMhelix	109	131
A0PK05	inside	132	275
A0PK11	outside	1	9
A0PK11	TMhelix	10	32
A0PK11	inside	33	98
A0PK11	TMhelix	99	121
A0PK11	outside	122	135
A0PK11	TMhelix	136	158
A0PK11	inside	159	232
A0ZSE6	inside	1	34
A0ZSE6	TMhelix	35	57
A0ZSE6	outside	58	113
A1A5B4	inside	1	188
A1A5B4	TMhelix	189	211
A1A5B4	outside	212	265
A1A5B4	TMhelix	266	285
A1A5B4	inside	286	331
A1A5B4	TMhelix	332	354
A1A5B4	outside	355	373
A1A5B4	TMhelix	374	393
A1A5B4	inside	394	423
A1A5B4	TMhelix	424	446
A1A5B4	outside	447	547
A1A5B4	TMhelix	548	570
A1A5B4	inside	571	594
A1A5B4	TMhelix	595	617
A1A5B4	outside	618	782
A1A5C7	inside	1	235
A1A5C7	TMhelix	236	255
A1A5C7	outside	256	258
A1A5C7	TMhelix	259	281
A1A5C7	inside	282	287
A1A5C7	TMhelix	288	305
A1A5C7	outside	306	314
A1A5C7	TMhelix	315	337
A1A5C7	inside	338	343
A1A5C7	TMhelix	344	363
A1A5C7	outside	364	468
A1A5C7	TMhelix	469	491
A1A5C7	inside	492	495
A1A5C7	TMhelix	496	518
A1A5C7	outside	519	537
A1A5C7	TMhelix	538	560
A1A5C7	inside	561	566
A1A5C7	TMhelix	567	589
A1A5C7	outside	590	598
A1A5C7	TMhelix	599	618
A1A5C7	inside	619	686
A1L0T0	inside	1	11
A1L0T0	TMhelix	12	34
A1L0T0	outside	35	632
A1L157	inside	1	20
A1L157	TMhelix	21	43
A1L157	outside	44	57
A1L157	TMhelix	58	80
A1L157	inside	81	92
A1L157	TMhelix	93	115
A1L157	outside	116	221
A1L157	TMhelix	222	244
A1L157	inside	245	253
A1L1A6	outside	1	155
A1L1A6	TMhelix	156	178
A1L1A6	inside	179	192
A1L3X0	outside	1	28
A1L3X0	TMhelix	29	51
A1L3X0	inside	52	71
A1L3X0	TMhelix	72	94
A1L3X0	outside	95	113
A1L3X0	TMhelix	114	136
A1L3X0	inside	137	142
A1L3X0	TMhelix	143	162
A1L3X0	outside	163	171
A1L3X0	TMhelix	172	194
A1L3X0	inside	195	205
A1L3X0	TMhelix	206	225
A1L3X0	outside	226	234
A1L3X0	TMhelix	235	257
A1L3X0	inside	258	281
A2A2V5	outside	1	40
A2A2V5	TMhelix	41	63
A2A2V5	inside	64	107
A2A2Y4	outside	1	527
A2A2Y4	TMhelix	528	550
A2A2Y4	inside	551	597
A2RRL7	inside	1	69
A2RRL7	TMhelix	70	89
A2RRL7	outside	90	107
A2RU14	outside	1	4
A2RU14	TMhelix	5	27
A2RU14	inside	28	38
A2RU14	TMhelix	39	61
A2RU14	outside	62	80
A2RU14	TMhelix	81	103
A2RU14	inside	104	115
A2RU48	outside	1	149
A2RU48	TMhelix	150	172
A2RU48	inside	173	225
A2RU67	inside	1	103
A2RU67	TMhelix	104	126
A2RU67	outside	127	622
A2RUG3	inside	1	11
A2RUG3	TMhelix	12	29
A2RUG3	outside	30	43
A2RUG3	TMhelix	44	66
A2RUG3	inside	67	72
A2RUG3	TMhelix	73	90
A2RUG3	outside	91	117
A2RUT3	inside	1	1
A2RUT3	TMhelix	2	24
A2RUT3	outside	25	63
A2RUT3	TMhelix	64	86
A2RUT3	inside	87	159
A2RUU4	outside	1	3
A2RUU4	TMhelix	4	26
A2RUU4	inside	27	121
A3KFT3	outside	1	25
A3KFT3	TMhelix	26	48
A3KFT3	inside	49	60
A3KFT3	TMhelix	61	83
A3KFT3	outside	84	97
A3KFT3	TMhelix	98	120
A3KFT3	inside	121	139
A3KFT3	TMhelix	140	162
A3KFT3	outside	163	197
A3KFT3	TMhelix	198	220
A3KFT3	inside	221	240
A3KFT3	TMhelix	241	263
A3KFT3	outside	264	272
A3KFT3	TMhelix	273	292
A3KFT3	inside	293	312
A4D0T7	inside	1	6
A4D0T7	TMhelix	7	25
A4D0T7	outside	26	29
A4D0T7	TMhelix	30	52
A4D0T7	inside	53	59
A4D0V7	inside	1	12
A4D0V7	TMhelix	13	35
A4D0V7	outside	36	1026
A4D1S0	outside	1	260
A4D1S0	TMhelix	261	283
A4D1S0	inside	284	409
A4D256	inside	1	521
A4D256	TMhelix	522	544
A4D256	outside	545	554
A4D2G3	outside	1	25
A4D2G3	TMhelix	26	48
A4D2G3	inside	49	59
A4D2G3	TMhelix	60	82
A4D2G3	outside	83	96
A4D2G3	TMhelix	97	119
A4D2G3	inside	120	139
A4D2G3	TMhelix	140	162
A4D2G3	outside	163	202
A4D2G3	TMhelix	203	225
A4D2G3	inside	226	236
A4D2G3	TMhelix	237	259
A4D2G3	outside	260	273
A4D2G3	TMhelix	274	291
A4D2G3	inside	292	310
A4D2H0	inside	1	37
A4D2H0	TMhelix	38	60
A4D2H0	outside	61	777
A4FU28	inside	1	37
A4FU28	TMhelix	38	60
A4FU28	outside	61	777
A4IF30	outside	1	157
A4IF30	TMhelix	158	180
A4IF30	inside	181	191
A4IF30	TMhelix	192	214
A4IF30	outside	215	274
A4IF30	TMhelix	275	297
A4IF30	inside	298	303
A4IF30	TMhelix	304	321
A4IF30	outside	322	330
A4IF30	TMhelix	331	350
A4IF30	inside	351	362
A4IF30	TMhelix	363	385
A4IF30	outside	386	394
A4IF30	TMhelix	395	417
A4IF30	inside	418	418
A4IF30	TMhelix	419	441
A4IF30	outside	442	450
A4IF30	TMhelix	451	473
A4IF30	inside	474	521
A4QMS1	outside	1	209
A4QMS1	TMhelix	210	232
A4QMS1	inside	233	243
A5D6W6	outside	1	14
A5D6W6	TMhelix	15	37
A5D6W6	inside	38	57
A5D6W6	TMhelix	58	80
A5D6W6	outside	81	94
A5D6W6	TMhelix	95	114
A5D6W6	inside	115	188
A5D6W6	TMhelix	189	211
A5D6W6	outside	212	220
A5D6W6	TMhelix	221	243
A5D6W6	inside	244	249
A5D6W6	TMhelix	250	272
A5D6W6	outside	273	292
A5PLK6	outside	1	959
A5PLK6	TMhelix	960	982
A5PLK6	inside	983	1076
A5PLL7	outside	1	45
A5PLL7	TMhelix	46	68
A5PLL7	inside	69	74
A5PLL7	TMhelix	75	97
A5PLL7	outside	98	164
A5PLL7	TMhelix	165	182
A5PLL7	inside	183	270
A5X5Y0	inside	1	248
A5X5Y0	TMhelix	249	271
A5X5Y0	outside	272	280
A5X5Y0	TMhelix	281	300
A5X5Y0	inside	301	306
A5X5Y0	TMhelix	307	329
A5X5Y0	outside	330	432
A5X5Y0	TMhelix	433	455
A5X5Y0	inside	456	456
A6BM72	outside	1	848
A6BM72	TMhelix	849	871
A6BM72	inside	872	1044
A6H8M9	outside	1	685
A6H8M9	TMhelix	686	708
A6H8M9	inside	709	788
A6NC51	inside	1	6
A6NC51	TMhelix	7	29
A6NC51	outside	30	52
A6NC51	TMhelix	53	72
A6NC51	inside	73	84
A6NC51	TMhelix	85	107
A6NC51	outside	108	116
A6NC51	TMhelix	117	139
A6NC51	inside	140	151
A6NC51	TMhelix	152	174
A6NC51	outside	175	178
A6NC51	TMhelix	179	201
A6NC51	inside	202	233
A6NCI5	outside	1	47
A6NCI5	TMhelix	48	70
A6NCI5	inside	71	91
A6NCL2	outside	1	3
A6NCL2	TMhelix	4	26
A6NCL2	inside	27	159
A6NCQ9	outside	1	193
A6NCQ9	TMhelix	194	216
A6NCQ9	inside	217	220
A6NCV1	outside	1	23
A6NCV1	TMhelix	24	46
A6NCV1	inside	47	58
A6NCV1	TMhelix	59	81
A6NCV1	outside	82	95
A6NCV1	TMhelix	96	118
A6NCV1	inside	119	137
A6NCV1	TMhelix	138	160
A6NCV1	outside	161	192
A6NCV1	TMhelix	193	215
A6NCV1	inside	216	235
A6NCV1	TMhelix	236	258
A6NCV1	outside	259	270
A6NCV1	TMhelix	271	290
A6NCV1	inside	291	312
A6ND48	outside	1	26
A6ND48	TMhelix	27	49
A6ND48	inside	50	89
A6ND48	TMhelix	90	112
A6ND48	outside	113	194
A6ND48	TMhelix	195	217
A6ND48	inside	218	237
A6ND48	TMhelix	238	260
A6ND48	outside	261	269
A6ND48	TMhelix	270	292
A6ND48	inside	293	311
A6NDA9	outside	1	462
A6NDA9	TMhelix	463	485
A6NDA9	inside	486	550
A6NDD5	outside	1	162
A6NDD5	TMhelix	163	185
A6NDD5	inside	186	205
A6NDD5	TMhelix	206	228
A6NDD5	outside	229	238
A6NDH6	outside	1	27
A6NDH6	TMhelix	28	50
A6NDH6	inside	51	56
A6NDH6	TMhelix	57	79
A6NDH6	outside	80	98
A6NDH6	TMhelix	99	118
A6NDH6	inside	119	138
A6NDH6	TMhelix	139	158
A6NDH6	outside	159	203
A6NDH6	TMhelix	204	226
A6NDH6	inside	227	237
A6NDH6	TMhelix	238	260
A6NDH6	outside	261	274
A6NDH6	TMhelix	275	294
A6NDH6	inside	295	313
A6NDL8	outside	1	23
A6NDL8	TMhelix	24	46
A6NDL8	inside	47	58
A6NDL8	TMhelix	59	81
A6NDL8	outside	82	95
A6NDL8	TMhelix	96	118
A6NDL8	inside	119	137
A6NDL8	TMhelix	138	160
A6NDL8	outside	161	196
A6NDL8	TMhelix	197	219
A6NDL8	inside	220	238
A6NDL8	TMhelix	239	258
A6NDL8	outside	259	267
A6NDL8	TMhelix	268	290
A6NDL8	inside	291	312
A6NDP7	outside	1	9
A6NDP7	TMhelix	10	32
A6NDP7	inside	33	44
A6NDP7	TMhelix	45	67
A6NDP7	outside	68	86
A6NDP7	TMhelix	87	109
A6NDP7	inside	110	128
A6NDP7	TMhelix	129	151
A6NDP7	outside	152	160
A6NDP7	TMhelix	161	183
A6NDP7	inside	184	195
A6NDP7	TMhelix	196	218
A6NDP7	outside	219	230
A6NDP7	TMhelix	231	253
A6NDP7	inside	254	277
A6NDP7	TMhelix	278	297
A6NDP7	outside	298	307
A6NDV4	outside	1	228
A6NDV4	TMhelix	229	251
A6NDV4	inside	252	257
A6NDV4	TMhelix	258	277
A6NDV4	outside	278	291
A6NDV4	TMhelix	292	314
A6NDV4	inside	315	318
A6NDV4	TMhelix	319	338
A6NDV4	outside	339	342
A6NDV4	TMhelix	343	365
A6NDV4	inside	366	377
A6NDV4	TMhelix	378	400
A6NDV4	outside	401	405
A6NDV4	TMhelix	406	425
A6NDV4	inside	426	472
A6NDX4	inside	1	6
A6NDX4	TMhelix	7	29
A6NDX4	outside	30	124
A6NEH6	outside	1	166
A6NEH6	TMhelix	167	189
A6NEH6	inside	190	195
A6NEH6	TMhelix	196	218
A6NEH6	outside	219	219
A6NET4	outside	1	28
A6NET4	TMhelix	29	51
A6NET4	inside	52	100
A6NET4	TMhelix	101	120
A6NET4	outside	121	197
A6NET4	TMhelix	198	220
A6NET4	inside	221	232
A6NET4	TMhelix	233	255
A6NET4	outside	256	269
A6NET4	TMhelix	270	292
A6NET4	inside	293	321
A6NF34	inside	1	6
A6NF34	TMhelix	7	25
A6NF34	outside	26	631
A6NF89	outside	1	23
A6NF89	TMhelix	24	46
A6NF89	inside	47	58
A6NF89	TMhelix	59	81
A6NF89	outside	82	95
A6NF89	TMhelix	96	118
A6NF89	inside	119	137
A6NF89	TMhelix	138	160
A6NF89	outside	161	197
A6NF89	TMhelix	198	220
A6NF89	inside	221	240
A6NF89	TMhelix	241	258
A6NF89	outside	259	272
A6NF89	TMhelix	273	290
A6NF89	inside	291	314
A6NFA0	inside	1	6
A6NFA0	TMhelix	7	29
A6NFA0	outside	30	338
A6NFC5	inside	1	4
A6NFC5	TMhelix	5	27
A6NFC5	outside	28	96
A6NFC5	TMhelix	97	119
A6NFC5	inside	120	125
A6NFC5	TMhelix	126	148
A6NFC5	outside	149	223
A6NFC9	outside	1	25
A6NFC9	TMhelix	26	48
A6NFC9	inside	49	60
A6NFC9	TMhelix	61	83
A6NFC9	outside	84	97
A6NFC9	TMhelix	98	120
A6NFC9	inside	121	139
A6NFC9	TMhelix	140	159
A6NFC9	outside	160	320
A6NFE2	inside	1	283
A6NFE2	TMhelix	284	306
A6NFE2	outside	307	343
A6NFR6	outside	1	35
A6NFR6	TMhelix	36	58
A6NFR6	inside	59	353
A6NFX1	inside	1	112
A6NFX1	TMhelix	113	135
A6NFX1	outside	136	149
A6NFX1	TMhelix	150	172
A6NFX1	inside	173	184
A6NFX1	TMhelix	185	207
A6NFX1	outside	208	226
A6NFX1	TMhelix	227	249
A6NFX1	inside	250	285
A6NFX1	TMhelix	286	308
A6NFX1	outside	309	317
A6NFX1	TMhelix	318	340
A6NFX1	inside	341	346
A6NFX1	TMhelix	347	366
A6NFX1	outside	367	370
A6NFX1	TMhelix	371	393
A6NFX1	inside	394	412
A6NFX1	TMhelix	413	435
A6NFX1	outside	436	458
A6NFX1	TMhelix	459	481
A6NFX1	inside	482	497
A6NFY4	inside	1	153
A6NFY4	TMhelix	154	171
A6NFY4	outside	172	175
A6NFY4	TMhelix	176	198
A6NFY4	inside	199	204
A6NFY4	TMhelix	205	224
A6NFY4	outside	225	238
A6NFY4	TMhelix	239	256
A6NFY4	inside	257	276
A6NFY4	TMhelix	277	299
A6NFY4	outside	300	417
A6NFZ4	inside	1	12
A6NFZ4	TMhelix	13	35
A6NFZ4	outside	36	105
A6NG13	inside	1	6
A6NG13	TMhelix	7	29
A6NG13	outside	30	374
A6NGA9	inside	1	52
A6NGA9	TMhelix	53	75
A6NGA9	outside	76	119
A6NGA9	TMhelix	120	142
A6NGA9	inside	143	154
A6NGA9	TMhelix	155	177
A6NGA9	outside	178	191
A6NGA9	TMhelix	192	214
A6NGA9	inside	215	273
A6NGB0	outside	1	285
A6NGB0	TMhelix	286	308
A6NGB0	inside	309	347
A6NGB7	inside	1	8
A6NGB7	TMhelix	9	31
A6NGB7	outside	32	69
A6NGB7	TMhelix	70	92
A6NGB7	inside	93	122
A6NGB7	TMhelix	123	145
A6NGB7	outside	146	149
A6NGB7	TMhelix	150	172
A6NGB7	inside	173	291
A6NGC4	outside	1	3
A6NGC4	TMhelix	4	21
A6NGC4	inside	22	39
A6NGC4	TMhelix	40	62
A6NGC4	outside	63	76
A6NGC4	TMhelix	77	99
A6NGC4	inside	100	107
A6NGC4	TMhelix	108	130
A6NGC4	outside	131	166
A6NGC4	TMhelix	167	189
A6NGC4	inside	190	195
A6NGC4	TMhelix	196	218
A6NGC4	outside	219	264
A6NGU5	inside	1	6
A6NGU5	TMhelix	7	29
A6NGU5	outside	30	68
A6NGU5	TMhelix	69	91
A6NGU5	inside	92	568
A6NGW2	inside	1	4
A6NGW2	TMhelix	5	27
A6NGW2	outside	28	1772
A6NGY5	outside	1	34
A6NGY5	TMhelix	35	57
A6NGY5	inside	58	69
A6NGY5	TMhelix	70	92
A6NGY5	outside	93	106
A6NGY5	TMhelix	107	129
A6NGY5	inside	130	149
A6NGY5	TMhelix	150	172
A6NGY5	outside	173	208
A6NGY5	TMhelix	209	231
A6NGY5	inside	232	242
A6NGY5	TMhelix	243	265
A6NGY5	outside	266	279
A6NGY5	TMhelix	280	300
A6NGY5	inside	301	319
A6NGZ8	inside	1	6
A6NGZ8	TMhelix	7	29
A6NGZ8	outside	30	72
A6NGZ8	TMhelix	73	95
A6NGZ8	inside	96	99
A6NH00	outside	1	23
A6NH00	TMhelix	24	46
A6NH00	inside	47	58
A6NH00	TMhelix	59	81
A6NH00	outside	82	95
A6NH00	TMhelix	96	118
A6NH00	inside	119	137
A6NH00	TMhelix	138	160
A6NH00	outside	161	201
A6NH00	TMhelix	202	224
A6NH00	inside	225	235
A6NH00	TMhelix	236	258
A6NH00	outside	259	272
A6NH00	TMhelix	273	290
A6NH00	inside	291	312
A6NH11	inside	1	12
A6NH11	TMhelix	13	32
A6NH11	outside	33	291
A6NH21	outside	1	61
A6NH21	TMhelix	62	84
A6NH21	inside	85	153
A6NH21	TMhelix	154	173
A6NH21	outside	174	177
A6NH21	TMhelix	178	200
A6NH21	inside	201	220
A6NH21	TMhelix	221	243
A6NH21	outside	244	257
A6NH21	TMhelix	258	280
A6NH21	inside	281	286
A6NH21	TMhelix	287	306
A6NH21	outside	307	337
A6NH21	TMhelix	338	357
A6NH21	inside	358	425
A6NH21	TMhelix	426	448
A6NH21	outside	449	462
A6NH21	TMhelix	463	485
A6NH21	inside	486	518
A6NH52	inside	1	32
A6NH52	TMhelix	33	50
A6NH52	outside	51	54
A6NH52	TMhelix	55	77
A6NH52	inside	78	122
A6NH52	TMhelix	123	145
A6NH52	outside	146	149
A6NH52	TMhelix	150	169
A6NH52	inside	170	213
A6NHA9	inside	1	24
A6NHA9	TMhelix	25	47
A6NHA9	outside	48	102
A6NHA9	TMhelix	103	125
A6NHA9	inside	126	137
A6NHA9	TMhelix	138	160
A6NHA9	outside	161	194
A6NHA9	TMhelix	195	217
A6NHA9	inside	218	237
A6NHA9	TMhelix	238	260
A6NHA9	outside	261	269
A6NHA9	TMhelix	270	287
A6NHA9	inside	288	309
A6NHG9	outside	1	27
A6NHG9	TMhelix	28	50
A6NHG9	inside	51	56
A6NHG9	TMhelix	57	79
A6NHG9	outside	80	98
A6NHG9	TMhelix	99	118
A6NHG9	inside	119	138
A6NHG9	TMhelix	139	158
A6NHG9	outside	159	198
A6NHG9	TMhelix	199	221
A6NHG9	inside	222	240
A6NHG9	TMhelix	241	260
A6NHG9	outside	261	274
A6NHG9	TMhelix	275	292
A6NHG9	inside	293	310
A6NHN0	inside	1	1
A6NHN0	TMhelix	2	23
A6NHN0	outside	24	477
A6NHS7	outside	1	285
A6NHS7	TMhelix	286	308
A6NHS7	inside	309	340
A6NI61	inside	1	6
A6NI61	TMhelix	7	26
A6NI61	outside	27	35
A6NI61	TMhelix	36	58
A6NI61	inside	59	64
A6NI61	TMhelix	65	83
A6NI61	outside	84	92
A6NI61	TMhelix	93	110
A6NI61	inside	111	114
A6NI61	TMhelix	115	134
A6NI61	outside	135	148
A6NI61	TMhelix	149	171
A6NI61	inside	172	177
A6NI61	TMhelix	178	195
A6NI61	outside	196	221
A6NIJ9	outside	1	24
A6NIJ9	TMhelix	25	47
A6NIJ9	inside	48	58
A6NIJ9	TMhelix	59	81
A6NIJ9	outside	82	95
A6NIJ9	TMhelix	96	118
A6NIJ9	inside	119	137
A6NIJ9	TMhelix	138	160
A6NIJ9	outside	161	195
A6NIJ9	TMhelix	196	218
A6NIJ9	inside	219	238
A6NIJ9	TMhelix	239	258
A6NIJ9	outside	259	272
A6NIJ9	TMhelix	273	290
A6NIJ9	inside	291	312
A6NIL9	inside	1	25
A6NIL9	TMhelix	26	48
A6NIL9	outside	49	109
A6NIM6	outside	1	78
A6NIM6	TMhelix	79	101
A6NIM6	inside	102	109
A6NIM6	TMhelix	110	132
A6NIM6	outside	133	156
A6NIM6	TMhelix	157	179
A6NIM6	inside	180	191
A6NIM6	TMhelix	192	214
A6NIM6	outside	215	223
A6NIM6	TMhelix	224	246
A6NIM6	inside	247	304
A6NIM6	TMhelix	305	324
A6NIM6	outside	325	343
A6NIM6	TMhelix	344	366
A6NIM6	inside	367	378
A6NIM6	TMhelix	379	401
A6NIM6	outside	402	431
A6NIM6	TMhelix	432	454
A6NIM6	inside	455	469
A6NIM6	TMhelix	470	492
A6NIM6	outside	493	506
A6NIM6	TMhelix	507	529
A6NIM6	inside	530	579
A6NJW4	outside	1	222
A6NJW4	TMhelix	223	245
A6NJW4	inside	246	275
A6NJW9	outside	1	171
A6NJW9	TMhelix	172	194
A6NJW9	inside	195	211
A6NJY1	outside	1	51
A6NJY1	TMhelix	52	74
A6NJY1	inside	75	86
A6NJY1	TMhelix	87	106
A6NJY1	outside	107	163
A6NJY1	TMhelix	164	186
A6NJY1	inside	187	198
A6NJY1	TMhelix	199	221
A6NJY1	outside	222	235
A6NJY1	TMhelix	236	258
A6NJY1	inside	259	282
A6NJY4	outside	1	14
A6NJY4	TMhelix	15	37
A6NJY4	inside	38	43
A6NJY4	TMhelix	44	66
A6NJY4	outside	67	79
A6NJZ3	outside	1	23
A6NJZ3	TMhelix	24	46
A6NJZ3	inside	47	58
A6NJZ3	TMhelix	59	81
A6NJZ3	outside	82	95
A6NJZ3	TMhelix	96	118
A6NJZ3	inside	119	137
A6NJZ3	TMhelix	138	160
A6NJZ3	outside	161	197
A6NJZ3	TMhelix	198	220
A6NJZ3	inside	221	240
A6NJZ3	TMhelix	241	258
A6NJZ3	outside	259	272
A6NJZ3	TMhelix	273	290
A6NJZ3	inside	291	312
A6NK97	outside	1	14
A6NK97	TMhelix	15	37
A6NK97	inside	38	137
A6NK97	TMhelix	138	157
A6NK97	outside	158	166
A6NK97	TMhelix	167	184
A6NK97	inside	185	190
A6NK97	TMhelix	191	213
A6NK97	outside	214	222
A6NK97	TMhelix	223	245
A6NK97	inside	246	251
A6NK97	TMhelix	252	270
A6NK97	outside	271	336
A6NK97	TMhelix	337	359
A6NK97	inside	360	365
A6NK97	TMhelix	366	388
A6NK97	outside	389	397
A6NK97	TMhelix	398	417
A6NK97	inside	418	428
A6NK97	TMhelix	429	451
A6NK97	outside	452	484
A6NK97	TMhelix	485	507
A6NK97	inside	508	555
A6NKB5	inside	1	35
A6NKB5	TMhelix	36	53
A6NKB5	outside	54	56
A6NKB5	TMhelix	57	79
A6NKB5	inside	80	842
A6NKB5	TMhelix	843	865
A6NKB5	outside	866	901
A6NKB5	TMhelix	902	921
A6NKB5	inside	922	952
A6NKB5	TMhelix	953	972
A6NKB5	outside	973	986
A6NKB5	TMhelix	987	1009
A6NKB5	inside	1010	1029
A6NKB5	TMhelix	1030	1049
A6NKB5	outside	1050	1096
A6NKB5	TMhelix	1097	1119
A6NKB5	inside	1120	1123
A6NKB5	TMhelix	1124	1146
A6NKB5	outside	1147	1192
A6NKB5	TMhelix	1193	1212
A6NKB5	inside	1213	1232
A6NKB5	TMhelix	1233	1255
A6NKB5	outside	1256	1269
A6NKB5	TMhelix	1270	1292
A6NKB5	inside	1293	1304
A6NKB5	TMhelix	1305	1327
A6NKB5	outside	1328	2137
A6NKF7	outside	1	59
A6NKF7	TMhelix	60	82
A6NKF7	inside	83	102
A6NKF7	TMhelix	103	125
A6NKF7	outside	126	163
A6NKK0	outside	1	27
A6NKK0	TMhelix	28	50
A6NKK0	inside	51	56
A6NKK0	TMhelix	57	79
A6NKK0	outside	80	98
A6NKK0	TMhelix	99	118
A6NKK0	inside	119	138
A6NKK0	TMhelix	139	158
A6NKK0	outside	159	203
A6NKK0	TMhelix	204	226
A6NKK0	inside	227	237
A6NKK0	TMhelix	238	260
A6NKK0	outside	261	274
A6NKK0	TMhelix	275	294
A6NKK0	inside	295	313
A6NKL6	outside	1	52
A6NKL6	TMhelix	53	75
A6NKL6	inside	76	164
A6NKL6	TMhelix	165	187
A6NKL6	outside	188	621
A6NKP2	outside	1	396
A6NKP2	TMhelix	397	419
A6NKP2	inside	420	422
A6NKW6	outside	1	59
A6NKW6	TMhelix	60	94
A6NKW6	inside	95	160
A6NKX4	inside	1	19
A6NKX4	TMhelix	20	37
A6NKX4	outside	38	133
A6NKX4	TMhelix	134	151
A6NKX4	inside	152	157
A6NKX4	TMhelix	158	180
A6NKX4	outside	181	183
A6NKX4	TMhelix	184	203
A6NKX4	inside	204	214
A6NKX4	TMhelix	215	237
A6NKX4	outside	238	251
A6NKX4	TMhelix	252	274
A6NKX4	inside	275	341
A6NKX4	TMhelix	342	359
A6NKX4	outside	360	368
A6NKX4	TMhelix	369	391
A6NKX4	inside	392	397
A6NKX4	TMhelix	398	420
A6NKX4	outside	421	424
A6NKX4	TMhelix	425	447
A6NKX4	inside	448	453
A6NKX4	TMhelix	454	476
A6NKX4	outside	477	485
A6NKX4	TMhelix	486	508
A6NKX4	inside	509	558
A6NL05	inside	1	121
A6NL05	TMhelix	122	144
A6NL05	outside	145	159
A6NL08	outside	1	23
A6NL08	TMhelix	24	46
A6NL08	inside	47	58
A6NL08	TMhelix	59	81
A6NL08	outside	82	95
A6NL08	TMhelix	96	118
A6NL08	inside	119	137
A6NL08	TMhelix	138	160
A6NL08	outside	161	192
A6NL08	TMhelix	193	215
A6NL08	inside	216	235
A6NL08	TMhelix	236	258
A6NL08	outside	259	272
A6NL08	TMhelix	273	290
A6NL08	inside	291	312
A6NL26	inside	1	24
A6NL26	TMhelix	25	47
A6NL26	outside	48	95
A6NL26	TMhelix	96	118
A6NL26	inside	119	137
A6NL26	TMhelix	138	160
A6NL26	outside	161	197
A6NL26	TMhelix	198	220
A6NL26	inside	221	232
A6NL26	TMhelix	233	255
A6NL26	outside	256	269
A6NL26	TMhelix	270	289
A6NL26	inside	290	309
A6NL99	inside	1	36
A6NL99	TMhelix	37	59
A6NL99	outside	60	63
A6NL99	TMhelix	64	86
A6NL99	inside	87	113
A6NL99	TMhelix	114	136
A6NL99	outside	137	150
A6NL99	TMhelix	151	173
A6NL99	inside	174	193
A6NL99	TMhelix	194	216
A6NL99	outside	217	253
A6NL99	TMhelix	254	276
A6NL99	inside	277	342
A6NLU5	inside	1	6
A6NLU5	TMhelix	7	29
A6NLU5	outside	30	285
A6NLX4	outside	1	14
A6NLX4	TMhelix	15	37
A6NLX4	inside	38	43
A6NLX4	TMhelix	44	66
A6NLX4	outside	67	147
A6NM03	outside	1	25
A6NM03	TMhelix	26	48
A6NM03	inside	49	60
A6NM03	TMhelix	61	83
A6NM03	outside	84	97
A6NM03	TMhelix	98	120
A6NM03	inside	121	139
A6NM03	TMhelix	140	162
A6NM03	outside	163	203
A6NM03	TMhelix	204	226
A6NM03	inside	227	237
A6NM03	TMhelix	238	260
A6NM03	outside	261	272
A6NM03	TMhelix	273	292
A6NM03	inside	293	316
A6NM11	outside	1	1581
A6NM11	TMhelix	1582	1604
A6NM11	inside	1605	1700
A6NM45	inside	1	11
A6NM45	TMhelix	12	31
A6NM45	outside	32	82
A6NM45	TMhelix	83	105
A6NM45	inside	106	117
A6NM45	TMhelix	118	140
A6NM45	outside	141	165
A6NM45	TMhelix	166	188
A6NM45	inside	189	220
A6NM76	outside	1	22
A6NM76	TMhelix	23	45
A6NM76	inside	46	57
A6NM76	TMhelix	58	80
A6NM76	outside	81	94
A6NM76	TMhelix	95	117
A6NM76	inside	118	136
A6NM76	TMhelix	137	159
A6NM76	outside	160	196
A6NM76	TMhelix	197	219
A6NM76	inside	220	239
A6NM76	TMhelix	240	257
A6NM76	outside	258	266
A6NM76	TMhelix	267	289
A6NM76	inside	290	312
A6NMB1	outside	1	434
A6NMB1	TMhelix	435	457
A6NMB1	inside	458	481
A6NMD0	outside	1	155
A6NMD0	TMhelix	156	178
A6NMD0	inside	179	198
A6NMD0	TMhelix	199	221
A6NMD0	outside	222	228
A6NML5	inside	1	10
A6NML5	TMhelix	11	33
A6NML5	outside	34	47
A6NML5	TMhelix	48	65
A6NML5	inside	66	71
A6NML5	TMhelix	72	94
A6NML5	outside	95	98
A6NML5	TMhelix	99	121
A6NML5	inside	122	194
A6NMS3	inside	1	26
A6NMS3	TMhelix	27	49
A6NMS3	outside	50	203
A6NMS3	TMhelix	204	226
A6NMS3	inside	227	237
A6NMS3	TMhelix	238	260
A6NMS3	outside	261	269
A6NMS3	TMhelix	270	289
A6NMS3	inside	290	321
A6NMS7	outside	1	1581
A6NMS7	TMhelix	1582	1604
A6NMS7	inside	1605	1700
A6NMU1	outside	1	4
A6NMU1	TMhelix	5	24
A6NMU1	inside	25	30
A6NMU1	TMhelix	31	53
A6NMU1	outside	54	62
A6NMU1	TMhelix	63	82
A6NMU1	inside	83	88
A6NMU1	TMhelix	89	108
A6NMU1	outside	109	144
A6NMU1	TMhelix	145	167
A6NMU1	inside	168	208
A6NMU1	TMhelix	209	231
A6NMU1	outside	232	250
A6NMU1	TMhelix	251	273
A6NMU1	inside	274	304
A6NMZ5	inside	1	20
A6NMZ5	TMhelix	21	43
A6NMZ5	outside	44	101
A6NMZ5	TMhelix	102	121
A6NMZ5	inside	122	141
A6NMZ5	TMhelix	142	164
A6NMZ5	outside	165	203
A6NMZ5	TMhelix	204	226
A6NMZ5	inside	227	237
A6NMZ5	TMhelix	238	260
A6NMZ5	outside	261	269
A6NMZ5	TMhelix	270	289
A6NMZ5	inside	290	311
A6NN92	inside	1	22
A6NN92	TMhelix	23	45
A6NN92	outside	46	74
A6NN92	TMhelix	75	97
A6NN92	inside	98	113
A6NN92	TMhelix	114	136
A6NN92	outside	137	169
A6NN92	TMhelix	170	192
A6NN92	inside	193	205
A6NNB3	outside	1	36
A6NNB3	TMhelix	37	59
A6NNB3	inside	60	86
A6NNB3	TMhelix	87	109
A6NNB3	outside	110	132
A6NNC1	outside	1	873
A6NNC1	TMhelix	874	896
A6NNC1	inside	897	897
A6NND4	outside	1	31
A6NND4	TMhelix	32	54
A6NND4	inside	55	65
A6NND4	TMhelix	66	83
A6NND4	outside	84	102
A6NND4	TMhelix	103	125
A6NND4	inside	126	145
A6NND4	TMhelix	146	168
A6NND4	outside	169	200
A6NND4	TMhelix	201	223
A6NND4	inside	224	242
A6NND4	TMhelix	243	265
A6NND4	outside	266	274
A6NND4	TMhelix	275	297
A6NND4	inside	298	320
A6NNE9	outside	1	242
A6NNE9	TMhelix	243	265
A6NNE9	inside	266	277
A6NNE9	TMhelix	278	300
A6NNE9	outside	301	402
A6NNN8	inside	1	20
A6NNN8	TMhelix	21	43
A6NNN8	outside	44	57
A6NNN8	TMhelix	58	80
A6NNN8	inside	81	175
A6NNN8	TMhelix	176	198
A6NNN8	outside	199	217
A6NNN8	TMhelix	218	240
A6NNN8	inside	241	252
A6NNN8	TMhelix	253	275
A6NNN8	outside	276	294
A6NNN8	TMhelix	295	317
A6NNN8	inside	318	342
A6NNN8	TMhelix	343	365
A6NNN8	outside	366	374
A6NNN8	TMhelix	375	397
A6NNN8	inside	398	409
A6NNN8	TMhelix	410	432
A6NNN8	outside	433	435
A6NNS2	outside	1	3
A6NNS2	TMhelix	4	23
A6NNS2	inside	24	312
A6NNY8	inside	1	74
A6NNY8	TMhelix	75	97
A6NNY8	outside	98	438
A6PVL3	inside	1	11
A6PVL3	TMhelix	12	34
A6PVL3	outside	35	37
A6PVL3	TMhelix	38	60
A6PVL3	inside	61	124
A7MBM2	inside	1	168
A7MBM2	TMhelix	169	191
A7MBM2	outside	192	483
A7MBM2	TMhelix	484	506
A7MBM2	inside	507	512
A7MBM2	TMhelix	513	535
A7MBM2	outside	536	539
A7MBM2	TMhelix	540	562
A7MBM2	inside	563	588
A7MBM2	TMhelix	589	608
A7MBM2	outside	609	617
A7MBM2	TMhelix	618	640
A7MBM2	inside	641	701
A7MBM2	TMhelix	702	724
A7MBM2	outside	725	958
A7MBM2	TMhelix	959	981
A7MBM2	inside	982	987
A7MBM2	TMhelix	988	1010
A7MBM2	outside	1011	1019
A7MBM2	TMhelix	1020	1042
A7MBM2	inside	1043	1062
A7MBM2	TMhelix	1063	1085
A7MBM2	outside	1086	1401
A8CG34	inside	1	35
A8CG34	TMhelix	36	58
A8CG34	outside	59	1229
A8K4G0	outside	1	149
A8K4G0	TMhelix	150	172
A8K4G0	inside	173	201
A8MPY1	outside	1	265
A8MPY1	TMhelix	266	288
A8MPY1	inside	289	294
A8MPY1	TMhelix	295	317
A8MPY1	outside	318	331
A8MPY1	TMhelix	332	354
A8MPY1	inside	355	448
A8MPY1	TMhelix	449	466
A8MPY1	outside	467	467
A8MSY1	outside	1	31
A8MSY1	TMhelix	32	54
A8MSY1	inside	55	66
A8MSY1	TMhelix	67	89
A8MSY1	outside	90	103
A8MSY1	TMhelix	104	126
A8MSY1	inside	127	156
A8MSY1	TMhelix	157	179
A8MSY1	outside	180	193
A8MSY1	TMhelix	194	213
A8MSY1	inside	214	372
A8MTB9	inside	1	12
A8MTB9	TMhelix	13	35
A8MTB9	outside	36	384
A8MTT3	outside	1	14
A8MTT3	TMhelix	15	32
A8MTT3	inside	33	80
A8MUP6	inside	1	8
A8MUP6	TMhelix	9	31
A8MUP6	outside	32	120
A8MUP6	TMhelix	121	143
A8MUP6	inside	144	162
A8MUP6	TMhelix	163	185
A8MUP6	outside	186	199
A8MUP6	TMhelix	200	222
A8MUP6	inside	223	293
A8MV81	outside	1	27
A8MV81	TMhelix	28	47
A8MV81	inside	48	58
A8MV81	TMhelix	59	81
A8MV81	outside	82	97
A8MVS5	outside	1	119
A8MVS5	TMhelix	120	142
A8MVS5	inside	143	230
A8MVW0	outside	1	280
A8MVW0	TMhelix	281	303
A8MVW0	inside	304	315
A8MVW0	TMhelix	316	338
A8MVW0	outside	339	826
A8MVW5	outside	1	349
A8MVW5	TMhelix	350	372
A8MVW5	inside	373	462
A8MVZ5	inside	1	6
A8MVZ5	TMhelix	7	29
A8MVZ5	outside	30	252
A8MVZ5	TMhelix	253	275
A8MVZ5	inside	276	291
A8MWK0	inside	1	166
A8MWK0	TMhelix	167	189
A8MWK0	outside	190	192
A8MWK0	TMhelix	193	215
A8MWK0	inside	216	302
A8MWK0	TMhelix	303	325
A8MWK0	outside	326	344
A8MWK0	TMhelix	345	367
A8MWK0	inside	368	482
A8MWL6	outside	1	26
A8MWL6	TMhelix	27	49
A8MWL6	inside	50	69
A8MWL6	TMhelix	70	92
A8MWL6	outside	93	101
A8MWL6	TMhelix	102	124
A8MWL6	inside	125	143
A8MWL6	TMhelix	144	166
A8MWL6	outside	167	223
A8MWL7	outside	1	9
A8MWL7	TMhelix	10	32
A8MWL7	inside	33	38
A8MWL7	TMhelix	39	58
A8MWL7	outside	59	62
A8MWL7	TMhelix	63	85
A8MWL7	inside	86	89
A8MWL7	TMhelix	90	112
A8MWL7	outside	113	114
A8MWV9	outside	1	47
A8MWV9	TMhelix	48	70
A8MWV9	inside	71	139
A8MWY0	outside	1	926
A8MWY0	TMhelix	927	949
A8MWY0	inside	950	1029
A8MXE2	inside	1	12
A8MXE2	TMhelix	13	30
A8MXE2	outside	31	369
A8MXK1	outside	1	147
A8MXK1	TMhelix	148	170
A8MXK1	inside	171	200
A8MXV6	outside	1	206
A8MXV6	TMhelix	207	229
A8MXV6	inside	230	281
A8MYB1	inside	1	242
A8MYB1	TMhelix	243	265
A8MYB1	outside	266	307
A8MYU2	outside	1	22
A8MYU2	TMhelix	23	45
A8MYU2	inside	46	100
A8MYU2	TMhelix	101	123
A8MYU2	outside	124	137
A8MYU2	TMhelix	138	160
A8MYU2	inside	161	223
A8MYU2	TMhelix	224	246
A8MYU2	outside	247	260
A8MYU2	TMhelix	261	280
A8MYU2	inside	281	286
A8MYU2	TMhelix	287	309
A8MYU2	outside	310	1149
A8MZ97	outside	1	14
A8MZ97	TMhelix	15	37
A8MZ97	inside	38	194
A9Z1Z3	outside	1	1757
A9Z1Z3	TMhelix	1758	1780
A9Z1Z3	inside	1781	1794
B0FP48	outside	1	202
B0FP48	TMhelix	203	225
B0FP48	inside	226	263
B0YJ81	inside	1	74
B0YJ81	TMhelix	75	97
B0YJ81	outside	98	120
B0YJ81	TMhelix	121	143
B0YJ81	inside	144	205
B0YJ81	TMhelix	206	228
B0YJ81	outside	229	247
B0YJ81	TMhelix	248	270
B0YJ81	inside	271	288
B2RN74	outside	1	41
B2RN74	TMhelix	42	64
B2RN74	inside	65	75
B2RN74	TMhelix	76	98
B2RN74	outside	99	112
B2RN74	TMhelix	113	135
B2RN74	inside	136	155
B2RN74	TMhelix	156	178
B2RN74	outside	179	218
B2RN74	TMhelix	219	241
B2RN74	inside	242	252
B2RN74	TMhelix	253	275
B2RN74	outside	276	289
B2RN74	TMhelix	290	307
B2RN74	inside	308	326
B2RUZ4	outside	1	52
B2RUZ4	TMhelix	53	75
B2RUZ4	inside	76	78
B2RXF0	outside	1	243
B2RXF0	TMhelix	244	266
B2RXF0	inside	267	277
B2RXF0	TMhelix	278	300
B2RXF0	outside	301	309
B2RXF0	TMhelix	310	328
B2RXF0	inside	329	340
B2RXF0	TMhelix	341	363
B2RXF0	outside	364	380
B3GLJ2	outside	1	4
B3GLJ2	TMhelix	5	27
B3GLJ2	inside	28	98
B3SHH9	inside	1	4
B3SHH9	TMhelix	5	27
B3SHH9	outside	28	106
B3SHH9	TMhelix	107	129
B3SHH9	inside	130	133
B3SHH9	TMhelix	134	156
B3SHH9	outside	157	186
B3SHH9	TMhelix	187	209
B3SHH9	inside	210	223
B4DEV8	inside	1	102
B4DEV8	TMhelix	103	125
B4DEV8	outside	126	164
B4DGG1	inside	1	48
B4DGG1	TMhelix	49	71
B4DGG1	outside	72	531
B4DJY2	outside	1	36
B4DJY2	TMhelix	37	59
B4DJY2	inside	60	83
B4DJY2	TMhelix	84	106
B4DJY2	outside	107	109
B4DS77	inside	1	151
B4DS77	TMhelix	152	171
B4DS77	outside	172	424
B4DYI2	inside	1	20
B4DYI2	TMhelix	21	43
B4DYI2	outside	44	1134
B4E171	inside	1	59
B4E171	TMhelix	60	82
B4E171	outside	83	85
B4E171	TMhelix	86	108
B4E171	inside	109	119
B4E171	TMhelix	120	142
B4E171	outside	143	244
B4E171	TMhelix	245	267
B4E171	inside	268	279
B6A8C7	outside	1	233
B6A8C7	TMhelix	234	256
B6A8C7	inside	257	271
B6SEH9	inside	1	320
B6SEH9	TMhelix	321	343
B6SEH9	outside	344	459
B6SEH9	TMhelix	460	482
B6SEH9	inside	483	535
B7U540	inside	1	83
B7U540	TMhelix	84	106
B7U540	outside	107	125
B7U540	TMhelix	126	148
B7U540	inside	149	154
B7U540	TMhelix	155	177
B7U540	outside	178	433
B7ZAQ6	outside	1	3
B7ZAQ6	TMhelix	4	26
B7ZAQ6	inside	27	37
B7ZAQ6	TMhelix	38	60
B7ZAQ6	outside	61	74
B7ZAQ6	TMhelix	75	97
B7ZAQ6	inside	98	109
B7ZAQ6	TMhelix	110	127
B7ZAQ6	outside	128	146
B7ZAQ6	TMhelix	147	169
B7ZAQ6	inside	170	287
B7ZAQ6	TMhelix	288	310
B7ZAQ6	outside	311	337
B7ZAQ6	TMhelix	338	360
B7ZAQ6	inside	361	379
B7ZAQ6	TMhelix	380	402
B7ZAQ6	outside	403	421
B7ZAQ6	TMhelix	422	444
B7ZAQ6	inside	445	455
B8ZZ34	inside	1	140
B8ZZ34	TMhelix	141	163
B8ZZ34	outside	164	492
B9EJG8	inside	1	6
B9EJG8	TMhelix	7	29
B9EJG8	outside	30	65
B9EJG8	TMhelix	66	88
B9EJG8	inside	89	94
B9EJG8	TMhelix	95	117
B9EJG8	outside	118	131
B9EJG8	TMhelix	132	154
B9EJG8	inside	155	166
B9EJG8	TMhelix	167	189
B9EJG8	outside	190	192
B9EJG8	TMhelix	193	215
B9EJG8	inside	216	249
C9IYK1	outside	1	14
C9IYK1	TMhelix	15	37
C9IYK1	inside	38	209
C9IYK1	TMhelix	210	232
C9IYK1	outside	233	514
C9JAW5	outside	1	26
C9JAW5	TMhelix	27	46
C9JAW5	inside	47	83
C9JDP6	inside	1	10
C9JDP6	TMhelix	11	33
C9JDP6	outside	34	76
C9JDP6	TMhelix	77	99
C9JDP6	inside	100	118
C9JDP6	TMhelix	119	141
C9JDP6	outside	142	166
C9JDP6	TMhelix	167	189
C9JDP6	inside	190	229
C9JG08	outside	1	14
C9JG08	TMhelix	15	32
C9JG08	inside	33	261
C9JH25	outside	1	365
C9JH25	TMhelix	366	388
C9JH25	inside	389	394
C9JH25	TMhelix	395	417
C9JH25	outside	418	431
C9JH25	TMhelix	432	454
C9JH25	inside	455	465
C9JH25	TMhelix	466	488
C9JH25	outside	489	502
C9JH25	TMhelix	503	520
C9JH25	inside	521	899
C9JI98	inside	1	37
C9JI98	TMhelix	38	60
C9JI98	outside	61	69
C9JI98	TMhelix	70	92
C9JI98	inside	93	176
C9JQL5	outside	1	57
C9JQL5	TMhelix	58	80
C9JQL5	inside	81	105
C9JQL5	TMhelix	106	128
C9JQL5	outside	129	133
C9JVW0	inside	1	32
C9JVW0	TMhelix	33	55
C9JVW0	outside	56	142
D3DTV9	inside	1	19
D3DTV9	TMhelix	20	42
D3DTV9	outside	43	90
D3W0D1	inside	1	30
D3W0D1	TMhelix	31	53
D3W0D1	outside	54	207
E2RYF6	outside	1	1660
E2RYF6	TMhelix	1661	1683
E2RYF6	inside	1684	1773
E5RGE8	outside	1	69
E5RGE8	TMhelix	70	92
E5RGE8	inside	93	158
E5RIL1	outside	1	202
E5RIL1	TMhelix	203	225
E5RIL1	inside	226	296
E7ENQ6	inside	1	28
E7ENQ6	TMhelix	29	51
E7ENQ6	outside	52	273
E7ENX8	outside	1	19
E7ENX8	TMhelix	20	42
E7ENX8	inside	43	54
E7ENX8	TMhelix	55	77
E7ENX8	outside	78	96
E7ENX8	TMhelix	97	119
E7ENX8	inside	120	149
E7ENX8	TMhelix	150	172
E7ENX8	outside	173	191
E7ENX8	TMhelix	192	214
E7ENX8	inside	215	269
E7ENX8	TMhelix	270	292
E7ENX8	outside	293	843
E7ERA6	inside	1	196
E7ERA6	TMhelix	197	219
E7ERA6	outside	220	249
E9PLN8	outside	1	9
E9PLN8	TMhelix	10	29
E9PLN8	inside	30	166
E9PQ53	outside	1	55
E9PQ53	TMhelix	56	75
E9PQ53	inside	76	114
E9PQX1	inside	1	10
E9PQX1	TMhelix	11	33
E9PQX1	outside	34	52
E9PQX1	TMhelix	53	75
E9PQX1	inside	76	81
E9PQX1	TMhelix	82	99
E9PQX1	outside	100	116
E9PSI1	outside	1	444
E9PSI1	TMhelix	445	467
E9PSI1	inside	468	514
E9PSI1	TMhelix	515	537
E9PSI1	outside	538	546
E9PSI1	TMhelix	547	569
E9PSI1	inside	570	580
E9PSI1	TMhelix	581	603
E9PSI1	outside	604	617
E9PSI1	TMhelix	618	640
E9PSI1	inside	641	676
E9PSI1	TMhelix	677	699
E9PSI1	outside	700	708
E9PSI1	TMhelix	709	731
E9PSI1	inside	732	743
E9PSI1	TMhelix	744	763
E9PSI1	outside	764	777
E9PSI1	TMhelix	778	800
E9PSI1	inside	801	815
F2Z333	outside	1	182
F2Z333	TMhelix	183	205
F2Z333	inside	206	226
F5H4A9	outside	1	75
F5H4A9	TMhelix	76	98
F5H4A9	inside	99	247
F5H6K3	outside	1	74
F5H6K3	TMhelix	75	97
F5H6K3	inside	98	240
F6QWF9	outside	1	19
F6QWF9	TMhelix	20	42
F6QWF9	inside	43	48
F6QWF9	TMhelix	49	71
F6QWF9	outside	72	103
F6QWF9	TMhelix	104	126
F6QWF9	inside	127	165
F6UZH7	inside	1	37
F6UZH7	TMhelix	38	60
F6UZH7	outside	61	69
F6UZH7	TMhelix	70	89
F6UZH7	inside	90	95
F6UZH7	TMhelix	96	118
F6UZH7	outside	119	121
F6UZH7	TMhelix	122	144
F6UZH7	inside	145	168
F8WBI7	outside	1	9
F8WBI7	TMhelix	10	32
F8WBI7	inside	33	42
G3V0H7	inside	1	16
G3V0H7	TMhelix	17	39
G3V0H7	outside	40	48
G3V0H7	TMhelix	49	71
G3V0H7	inside	72	123
G3V0H7	TMhelix	124	146
G3V0H7	outside	147	160
G3V0H7	TMhelix	161	183
G3V0H7	inside	184	207
G3V0H7	TMhelix	208	230
G3V0H7	outside	231	284
G3V0H7	TMhelix	285	307
G3V0H7	inside	308	327
G3V0H7	TMhelix	328	350
G3V0H7	outside	351	359
G3V0H7	TMhelix	360	382
G3V0H7	inside	383	487
G3V0H7	TMhelix	488	510
G3V0H7	outside	511	524
G3V0H7	TMhelix	525	547
G3V0H7	inside	548	577
G3V0H7	TMhelix	578	600
G3V0H7	outside	601	640
G3V3Q6	inside	1	8
G3V3Q6	TMhelix	9	28
G3V3Q6	outside	29	166
G3V599	outside	1	538
G3V599	TMhelix	539	561
G3V599	inside	562	572
G3V599	TMhelix	573	595
G3V599	outside	596	1339
H0Y8X5	outside	1	14
H0Y8X5	TMhelix	15	37
H0Y8X5	inside	38	98
H0Y9J4	outside	1	24
H0Y9J4	TMhelix	25	47
H0Y9J4	inside	48	135
H0YCG3	inside	1	12
H0YCG3	TMhelix	13	35
H0YCG3	outside	36	39
H0YCG3	TMhelix	40	62
H0YCG3	inside	63	68
H0YCG3	TMhelix	69	91
H0YCG3	outside	92	105
H0YCG3	TMhelix	106	124
H0YCG3	inside	125	227
H0YIS7	outside	1	14
H0YIS7	TMhelix	15	37
H0YIS7	inside	38	233
H0YIV9	outside	1	14
H0YIV9	TMhelix	15	36
H0YIV9	inside	37	168
H0YL14	inside	1	55
H0YL14	TMhelix	56	78
H0YL14	outside	79	114
H0YL14	TMhelix	115	137
H0YL14	inside	138	139
H0YL77	outside	1	211
H0YL77	TMhelix	212	234
H0YL77	inside	235	246
H0YL77	TMhelix	247	269
H0YL77	outside	270	283
H3BM21	outside	1	707
H3BM21	TMhelix	708	730
H3BM21	inside	731	787
H3BN98	outside	1	41
H3BN98	TMhelix	42	61
H3BN98	inside	62	65
H3BN98	TMhelix	66	88
H3BN98	outside	89	137
H3BN98	TMhelix	138	160
H3BN98	inside	161	237
H3BQ15	outside	1	9
H3BQ15	TMhelix	10	29
H3BQ15	inside	30	152
H3BQV0	outside	1	69
H3BQV0	TMhelix	70	92
H3BQV0	inside	93	150
H3BR10	inside	1	18
H3BR10	TMhelix	19	41
H3BR10	outside	42	50
H3BR10	TMhelix	51	73
H3BR10	inside	74	107
H3BRB8	outside	1	262
H3BRB8	TMhelix	263	285
H3BRB8	inside	286	291
H3BS89	inside	1	6
H3BS89	TMhelix	7	26
H3BS89	outside	27	171
H3BS89	TMhelix	172	194
H3BS89	inside	195	205
[truncated: 43,573 more rows]
