# Supplementary material for: Transmembrane Helices Are an Overlooked Source of Major Histocompatibility Complex Class I Epitopes
Source: Front Immunol. 2017 Sep 11;8:1118. doi: 10.3389/fimmu.2017.01118 (PMC5604083; doi:10.3389/fimmu.2017.01118)
Supplement: Supplementary file 2 [file data_sheet_2.zip.part › rcode/tools.R]

# explodes a string into a character vector
explode <- function(s) strsplit(s,"")[[1]]

# version of lapply that also passes along the 
# name of each list element. f must be a function
# with arguments n and x.

nlapply <- function( l, f ) mapply( f, 
	n=names(l), 
	x=l )
